# Supplementary material for: Lanspora dorisauae, a new marine fungus from rocky shores in Taiwan
Source: PeerJ. 2023 Aug 28;11:e15958. doi: 10.7717/peerj.15958 (PMC10470443; doi:10.7717/peerj.15958)
Supplement: Supplemental Information 2 [file peerj-11-15958-s002.fas]

>Lanspora audorisa NTOU3803
--------------------------------------------------CATGTATACAGCGTAACTGCGGAATGGCTCATTGCTCCA-TTGTCGTTTAGTTGATATGACCTTACTACTTGGATAACCGTGGTAATT-CATGAGCTAATACATGCTAAAAACCCCGACTCTCGGAGGGGT-GTATTTATTAGATTAAAAGCCAATGCCCTCCGGGGCTCACTGGTGATTCATGATAACTTGTCGAATCGCATGGCCTTGCGCCGGCGATGGTTCATTCAAATTTCTGCCCTATCAACTTTCGACGGCTGGGTCTTGGCCAGCCATGGTGACAACGGGTAACGG-AGGGTTAGGGCTCGACCCCGGAGAACGAGCCTGAGAAACGGCTATTACATCCAAGGAAGGCAGCAGGCGCGCAAATTACCCAATACCGACTCGGTGAGGTAGTGACGATAAATACTGATACAGGGCTCTTTTGGGTCTTGTAATTGGAATGAGTACAATTTAAATCCCTTAACGAGGAACAATTGGAGGGCAAGTCTGGTGCCAGCAGCCGCGGTAATTCCAGCTCCAATAGCGTATATTAAAGTTGTTGCAGTTAAAAAGCTCGTAGTTGAACCTTGGGCCTGGCTGGCCGGTCCGCCTCACCGCGTGCACTGGTCCGGCCGGGCCTTTCCCTCTGGGGAACCGCATGCCATTCACTTGGTGTGCCGGGGAACCAGGACTTTTACTTTGAAAAAATTAGAGTGTTCAAAGCAGGCCTATGCTCGAATACATTAGCATGGAATAATAGAATAGGACGTGTGGTTCTATTTTGTTGGTTTCTAGGACCGCCGTAATGATTAATAGGGACAGTCGGGGGCATCAGTATTCAATTGTCAGAGGTGAAATTCTTGGATTTATTGAAGACTAACTACTGCGAAAGCATTTGCCAAGGATGTTTTCATTAATCAGGAACGAAAGTTAGGGGATCGAAGACGATT-ATCTGGTCGTCCACAGCGCTGTAAACGTGGTGAGCTTGTCCGCCGCGGAGCAGTGCTAGTCCGCCTCGG-GGCGGGCGACATCGTCAAATTGCGGGGACCTCCTAAAGGCCGCTGCTACACCTGCAGTCGGGAAACCTTCCGCAGTCGTAAGAATGCACGGTATGACGGGGCGCCAG--CCTCTGAAATGGAAAATCCGCAGCCAAGCCCTACAGTCG-CTCCGGCGGCCAGGGGTGCAGTTCACAGACTAGATGGCGATGGGGGCTTTTGGGACATAAAGCTTCTAAGATATAGTCGAGCCAGCGCTGAAAGG-CCCTGGGAAGTTCAAAGCAGATACCGTCGTAGTCTTAACCATAAACTATGCCGACTAGGGATCGGACGATGTTATTTTTTGACTCGTTCGGCACCTTACACGAAAGTACAAGTTTCTGGGTTCTGGGGGGGAGTATGGTCGCAAGGCTGAAACTTAAAGAAATTGACGGAAGGGCACCACCA-GGGTAAACCGCAGTTAACTCTGCCCCTGACAGCGG--------------------------------------------------------------------------------------------------------------------------------------------------------------------------------------------------------------------------------------------------------------------------------------------------------------------------------------------------------------------------CTC-------------------------------------------------------------------------------------------------------------------------------------------------------------------------------------------------------------------------------------------------------------------------------------------------------------------------------------------------------------------------------------------------------------------------------------------------------------------------------------------------------------------------------------------------------------------------------------------------------------------------------AGATTGCCCC-AGATAACGCGCGAGTGAAGCGGCAACAGCTCAGATTTGAAATCTGGCCCCC---AGGGCCCGAGTTGTAATCTGTAGAGGATGTTTCTGGCAAGGCGCCGTCCGAGTTCCCTGGAACGGGACGCCGGAAAGGGTGAGAGCCCCGTACGGGCGGACGCCGAGCCTCTGTGAAGCTCCTTCGACGAGTCGAGTAGTTTGGGAATGCTGCTCAAAGCGGGAGGTAAATTTCTTCTAAAGCTAAATATAGGCCAGAGACCGATAGCGCACAAGTAGAGTGATCGAAAGATGAAAAGCACTTTGAAAAGAGGGTTAAAAAGCACGTGAAATTGTTGAAAGGGAAGCGCCTGTGACCAGACTCGCGCCCGGCGGATCATCCGGCGTT-CTCGCCGGTGCACTCCGCCGGGCTCGGGCCAGCATCGGTTCTGGCGGGGGGATAAAGGCGGCGGGGATGTGGCTCCCCC--GGGAGTGTTATAGCCCGCCGCTCAATGCCCCCGCGGGGACCGAGGACCGCGCGTT--TGCAAGGATGCTGGCGTAATGGTCACCAGCGACCCGTCTTGAAACACGGACCAAGGAGTCAAGCATTAGGGCGAGTGTTTGGGTGTGAAACCCGCACGCGAAATGAAAGTGAACGCAGGTGGGAGCCTCGGCGCACCATCGACCGATCCTGATGTCCTCGGATGGATTTGAGTAAGAGCCTTAACGCTTGGACCCGAAAGATGGTGAACTATGCTTGTGTAGGGTGAAGCCAGAGGAAACTCTGGTGGAGGCTCGCAGCGGTTCTGACGTGCAAATCGATCGTCAAACATGAGCATGGGGGCGAAAGACTAATCGAACCATCTAGTAGCTGGTTACCGCCGAAGTTTCCCTCAGGATAGCAGTGTTGTTTTCAGTTTTATGAGGTAAAGCGAATGATTAGGGACCCGGGGGCGCTATCTAGCCTTCATCCATTCTCAAACTTTAAATATGTAAGAAGCCCTTGTTGCTTAGTTGAACGTGGGCATTCGAATGTATCAACACTAGTGGGCCATTTTTGGTAAGCAGAACTGGCGATGCGGGATGAACCGAACGCGGGGTTAAGGTGCCGGAGTGGACGCTCATCAGACACCACAAAAGGTGTTAGTACATCTTGACAGC------------------------------------------------------------------------------------------------AGGACGGTGGCCATGGAAGTCGGAATCCGATAAGGACTCTACCCCAAGTACCTAACCTAACAAGTCGCCAGCTGACAGTATTAAGTCCAGCGTCAGCAACAGACCAGCCCCGGGAGCAGGGACCACGCTCGAAGGAGTACGCGAAAACGGGACCGTTGAGGTGGACCGCAGGTGAGCCCGTCAGATCCCCCCC--------------------------------------------------------------------------------------------------------------------------------------------------------------------------------CGTAACAAGGTCTCCGTTGGTGAACCAGCGGAGGGATCATTACGAAAAGGAGTATC--CGTACTCTTAAACCCTTTGTGAACCTTACCCATCGTCAGTTGCTTCGGCGGGAGGCCCCTGGGAGGGGCCCCGGGGCCCGG-CCTGAGCCGGGCTCCCGCCGGAGGAGCGCAAACC----AAACTCTTGCTGTAACCCCAGTGGAACGTCCGAGTCA---AGAACAAATAAACAAGTT-AAAACTTTCAACAACGGATCTCTTGGTTCTGGCATCGATGAAGAACGCAGCGAAATGCGATAAGTAATGTGAATTGCAGAATTCAGTGAATCATCGAATCTTTGAACGCACATTGCGCCCGCCAGTATTCTGGCGGGCATGCCTGTTCGAGCGTCATTTCAACCACTCAGGCCCTGGTGCCTGGCGTCGGGGTGTCTCCCTTAACACGGAAAACCCCTAGAGACAGTGGCGGACCCGCCGCGGCTCCGAGCGCAGTAGTTAAATATCCCGCTAAGGAGGCCCGC-GGGGGGGGATTC-CCGGCCGTAAAAACCCTTCTCTCGCGAGAAAAATCT--CAAGGTTGACCTCG-------GATCAGGTAG-----------------------------GGTACCTCCCAGGCCGACTGCGCTATTCTCATCATCGCTGCCGGTACTGGTGAGTTCGAGGCCGGTATCTCCAAGGATGGCCAGACTCGTGAGCACGCTCTGCTCGCCTACACCCTGGGTGTCAAGCAGCTCATCGTCGCCATCAACAAGATGGACACCGCCAAGTGGGCTGAGGCTCGTTACAACGAGATCATCAAGGAGACCTCCAACTTCATCAAGAAGGTCGGCTACAACCCCAAGCAGGTTGCCTTCGTCCCCATCTCGGGCTTCAACGGCGACAACATGCTCTCGCCCTCCACCAACTGCCCCTGGTACAAGGGTTGGTCCAAGGAGACCAAGGGTGGCTCCTCCTCCGGCAAGACCCTCCTCGAGGCCATCGATGCCATCGAGCCCCCCAAGCGTCCCACCGACAAGCCCCTCCGCCTGCCCCTCCAGGATGTCTACAAGATCGGCGGTATTGGCACTGTTCCCGTCGGCCGTATCGAGACTGGTGTCCTGAAGCCCGGTATGGTCGTTACCTTCGCCCCCTCCAACGTCACCACTGAAGTCAAGTCCGTCGAGATGCACCACGAGCAGCTCGCCGAGGGTGTTCCCGGCGACAACGTCGGCTTCAACGTCAAGAACGTCTCCGTCAAGGAGATCCGTCGTGGCAACGTTGCCGGTGACTCCAAGAACGACCCCCCTGCTGGCTCCGCTTCCTTCACTGCCCAGGTCATCGTTCTCAACCACCCCGGTCAGGTTGGTGCTGGCTACGCTCCCGTTCTGGACTGCCACACCGCCCACATCGCCTGCAAAGTTCTCCGAGATCCTGGAGAAGATCGACCGCCGTACCGGCAAGTCTGTCGAGAGCAACCCCAAGTTCATCAAGTCTGGTGACGCTGCCATCGTCAAGATGATTCCGTCTAAGCCGATGTGCGTTGAGGCTTTCACTGACTA-CCTCCCCTGGGTCGTTTCGCCGTCCGTGACATGCGTCAAACCGTCGGGGA----------------------------------------------------------------------------------------------------------------------------------------------------------------------------------------------------------------------------------------------------------------------------------------------------------------------------------------------------------------------------------------------------------------------------------------------------------------------------------------------------------------------------------------------------------------------------------------------------------------------------------------------------------------------------------------------------------------------------------------------------------------------------------------------------------------------------------------------------------------------------------------------------------------------------------------------------------------------------------------------------------------------------------------------------------------------------------------------------------------------------------------------------------------------------------------------------------------------------------------------------------------------------------------------------------------------------------------------------------------------------------------------------------------------------------------------------------------------------------------------------------------------------------------------------------------------------------------------------------------------------------------------------------------------------------------------------------------------------------------------------------------------------------------------------------------------------------------------------------------------------------------------------------------------------------------------------------------------------
>Lanspora audorisa NTOU6104
---------------TCTCAAAGATTAAGCCATGCATGTCTAAGTATAAGCAATTATACAGCGAAACTGC-GAATGGCTCATTAAATCAGTTATCGTTTATTTGATAGTACCTTACTACTTGGATAACCGTGGTAATT-CTAGAGCTAATACATGCTAAAAACCCCGACTCTCGGAGGGGT-GTATTTATTAGATTAAAAGCCAATGCCCTCCGGGGCTCACTGGTGATTCATGATAACTTGTCGAATCGCATGGCCTTGCGCCGGCGATGGTTCATTCAAATTTCTGCCCTATCAACTTTCGACGGCTGGGTCTTGGCCAGCCATGGTGACAACGGGTAACGG-AGGGTTAGGGCTCGACCCCGGAGAACGAGCCTGAGAAACGGCTATTACATCCAAGGAAGGCAGCAGGCGCGCAAATTACCCAATACCGACTCGGTGAGGTAGTGACGATAAATACTGATACAGGGCTCTTTTGGGTCTTGTAATTGGAATGAGTACAATT----------------------------------------------------------------------------------------------------------------------------------------------------------------------------------------------------------------------------------------------------------------------------------------------------------------------------------------------------------------------------------------------------------------------------------------------------------------------------------------------------------------------------------------------------------------------------------------------------------------------------------------------------------------------------------------------------------------------------------------------------------------------------------------------------------------------------------------------------------------------------------------------------------------------------------------------------------------------------------------------------------------------------------------------------------------------------------------------------------------------------------------------------------------------------------------------------------------------------------------------------------------------------------------------------------------------------------------------------------------------------------------------------------------------------------------------------------------------------------------------------------------------------------------------------------------------------------------------------------------------------------------------------------------------------------------------------------------------------------------------------------------------------------------------------------------------------------------------------------------------------------------------------------------------------------------------------------------------------------------------------------------------------------------------------------CAACAGGGATTGCCCC-AG-TAACG-GCGAGTGAAGCGGCAACAGCTCAGATTTGAAATCTGGCCCCC---AGGGCCCGAGTTGTAATCTGTAGAGGATGTTTCTGGCAAGGCGCCGTCCGAGTTCCCTGGAACGGGACGCCGGAGAGGGTGAGAGCCCCGTACAGGCGGACGCCGAGCCTCTGTGAAGCTCCTTCGACGAGTCGAGTAGTTTGGGAATGCTGCTCAAAGCGGGAGGTAAATTTCTTCTAAAGCTAAATATAGGCCAGAGACCGATAGCGCACAAGTAGAGTGATCGAAAGATGAAAAGCACTTTGAAAAGAGGGTTAAAAAGCACGTGAAATTGTTGAAAGGGAAGCGCCTGTGACCAGACTCGCGCCCGGCGGATCATCCGGCGTT-CTCGCCGGTGCACTCCGCCGGGCTCGGGCCAGCATCGGTTCTGGCGGGGGGATAAAGGCGGCGGGGATGTGGCTCCCCC--GGGAGTGTTATAGCCCGCCGCTCAATGCCCCCGCGGGGACCGAGGACCGCGCGTT--TGCAAGGATGCTGGCGTAATGGTCACCAGCGACCCGTCTTGAAACACGGACCAAGGAGTCAAGCATTAGGGCGAGTGTTTGGGTGTGAAACCCGCACGCGAAATGAAAGTGAACGCAGGTGGGAGCCTCGGCGCACCATCGACCGATCCTGATGTCCTCGGATGGATTTGAGTAAGAGCCTTAACGCTTGGACCCGAAAGATGGTGAACTATGCTTGTGTAGGGTGAAGCCAGAGGAAACTCTGGTGGAGGCTCGCAGCGGTTCTGACGTGCAAATCGATCGTCAAACATGAGCATGGGGGCGAAAGACTAATCGAACCATCTAGTAGCTGGTTACCGCCGAAGTTTCCCTCAGGATAGCAGTGTTGTTTTCAGTTTTATGAGGTAAAGCGAATGATTAGGGACCCGGGGGCGCTATCTAGCCTTCATCCATTCTCAAACTTTAAATATGTAAGAAGCCCTTGTTGCTTAGT--------------------------------------------------------------------------------------------------------------------------------------------------------------------------------------------------------------------------------------------------------------------------------------------------------------------------------------------------------------------------------------------------------------------------------------------------------------------------------------------------------------------------------------------------------------------------------------------------------------------------------------------------------------GCGGAGGGATCATTACGAAAAGGAGTATC--CGTACTCTTAAACCCTTTGTGAACCTTACCCATCGTCAGTTGCTTCGGCGGGAGGCCCCTGGGAGGGGCCCCGGGGCCCGG-CCTGAGCCGGGCTCCCGCCGGAGGAGCGCAAACC----AAACTCTTGCTGTAACCCCAGTGGAACGTCCGAGTCA---AGAACAAATAAACAAGTT-AAAACTTTCAACAACGGATCTCTTGGTTCTGGCATCGATGAAGAACGCAGCGAAATGCGATAAGTAATGTGAATTGCAGAATTCAGTGAATCATCGAATCTTTGAACGCACATTGCGCCCGCCAGTATTCTGGCGGGCATGCCTGTTCGAGCGTCATTTCAACCACTCAGGCCCTGGTGCCTGGCGTCGGGGTGTCTCCCTTAACACGGAAAACCCCTAGAGACAGTGGCGGACCCGCCGCGGCTCCGAGCGCAGTAGTTAAATATCCCGCTAAGGAGGCCCGCGGGGGGGGGATTC-CCGGCCGTAAAAACCCTTCTCTCGCGAGAAAAATCT--CAAGGTTGACCTCG-------GATCAGGTAGGAATACCCGC---------------------------CCAGGCCGACTGCGCTATTCTCATCATCGCTGCCGGTACTGGTGAGTTCGAGGCCGGTATCTCCAAGGATGGCCAGACTCGTGAGCACGCTCTGCTCGCCTACACCCTGGGTGTCAAGCAGCTCATCGTCGCCATCAACAAGATGGACACCGCCAAGTGGGCTGAGGCTCGTTACAACGAGATCATCAAGGAGACCTCCAACTTCATCAAGAAGGTCGGCTACAACCCCAAGCAGGTTGCCTTCGTCCCCATCTCGGGCTTCAACGGCGACAACATGCTCTCGCCCTCCACCAACTGCCCCTGGTACAAGGGTTGGTCCAAGGAGACCAAGGGTGGCTCCTCCTCCGGCAAGACCCTCCTCGAGGCCATCGATGCCATCGAGCCCCCCAAGCGTCCCACCGACAAGCCCCTCCGCCTGCCCCTCCAGGATGTCTACAAGATCGGCGGTATTGGCACTGTTCCCGTCGGCCGTATCGAGACTGGTGTCCTGAAGCCCGGTATGGTCGTTACCTTCGCCCCCTCCAACGTCACCACTGAAGTCAAGTCCGTCGAGATGCACCACGAGCAGCTCGCCGAGGGTGTTCCCGGCGACAACGTCGGCTTCAACGTCAAGAACGTCTCCGTCAAGGAGATCCGTCGTGGCAACGTTGCCGGTGACTCCAAGAACGACCCCCCTGCTGGCTCCGCTTCCTTCACTGCCCAGGTCATCGTTCTCAACCACCCCGGTCAGGTTGGTGCTGGCTACGCTCCCGTTCTGGACTGCCACACCGCCCACATCGCCTGC-AAGTTCTCCGAGATCCAGGAGAAGATCGACCGCCGTACCGGCAAGTCTGTCGAGAGCAACCCCAAGTTCATCAAGTCTGGTGACGCTGCCATCGTCAAGATGATTCCGTCCAAGCCGATGTGCGTTGAGGCTTTCACTGACTACCCTCCCCTGGGTCGTTTCGCCGTCCG------------------------TGCTCGGCAAGCTATTCCGTGGCGTGATCAAGCGGATGACCAATGATATCGTCAGTCAGCTGCGGCGCTGCATCGATATGGGTAGAAACTTTGACCTTCGTGTCGCCGTCCGCCACCAGACTGTAAGCACCGCCCTCAAGTACTCGCTTGCCAC-CGGCAACTGGGGCGAGCAA-AAGAAGGCCATGCAGTCGACGGCTGGCGTGTCCCAGGTCCTGAACCGCTACACGTTCGCTTCGACGCTCTCTCACTTGCGGAGGACAAATACCCCTATCGGCCGGGACGGCAAGATTGCAAAGCCCCGCCAGCTGCACAACACGCACTGGGGTCTGGTCTGTCCAGCCGAGACCCCCGAGGGCCAGGCCTGTGGTCTTGTCAAGAACTTATCGCTCATGTGCTATGTCAGCGTCGGCACGCCGGCGGAGCCGCTCATGGATTTCCTGGTGTCGCAAGGCATGGAGGTCCTGGAGGAGTATGAACCACTGCGCTTCCCGAACGCCACTAAAGTATTCGTCAACGGGACCTGGGTCGGTGTCCACCAAGAATCCAAGAACCTCGCATCCACGATTGGTGATCTTCGGCGGAACGGCGTAATCCAGTCGGAGGTCTCTCTCGTCCGGGATATTCGTGATCGTGAGTACAAGATTTTCTCTGATGCT-GGCCGAGTGATGCGGCCGCTGTATGCCATTGAGCAAAGCGACGAG---AAGTCCGAC---GAGCGAGGCACACTTATTCTGAAACGGGAGCACATGAGAAAGCTGCAAGCCGACGCGGAAAGGCACCCTATGGATCCTGACTACTTCGGCTGGGATGGCATCTCCAGGGCCGGTGCCAT-CGAATATTTGGACGCTGAAGAGGAGGAGACGGCCATGATCTGCATGACTCCCGATGATCTGGAGGCCTTCCAGCACATGAGGGGAGGCTCCGCCCCCGAGGAAGACGAGAT---CAAGCCCGGTCCAAATGAGCGCCTGAAGACCAAGATTAACCCCACAACGCACATGTACACCCACTGCGAGATTCATCCGAGCATGCTTTTGGGCATTTGCGCCAGCATCATCCCCTTCCCGGATCATAATCAGGTATGTCGACGCCGAAATGCCATCCATGGGCTTACCAAGCACCCCTTCTTGCGATATGTTGGTCTAGTTTTGATGCTAACCTAC----------------------------------------------------------------------------------------------------------------------------------------------------------------------------------------------------------------------------------------------------------------------------------------------------------------------------------------------------------------------------------------------------------------------------------------------------------------------------------------------------------------------------------------------------------------------------------------------------------------------------------------------------------------------------------------------------------------------------------------------------------
>Lanspora coronata AFTOL-ID 736
------------------CAAAGATTAAGCCATGCATGTCTAAGTATAAGCAATTATACAGCGAAACTGC-GAATGGCTCATTAAATCAGTTATCGTTTATTTGATAGTACCTTACTACTTGGATAACCGTGGTAATT-CTAGAGCTAATACATGCTAAAAACCCCGACTCTCGGAGGGGT-GTATTTATTAGATTAAAAGCCAATGCCCTCCGGGGCTCACTGGTGATTCATGATAACTTGTCGAATCGCATGGCCTTGCGCCGGCGATGGTTCATTCAAATTTCTGCCCTATCAACTTTCGACGGCTGGGTCTTGGCCAGCCATGGTGACAACGGGTAACGG-AGGGTTAGGGCTCGACCCCGGAGAACGAGCCTGAGAAACGGCTATTACATCCAAGGAAGGCAGCAGGCGCGCAAATTACCCAATACCGACTCGGTGAGGTAGTGACGATAAATACTGATACAGGGCTCTTTTGGGTCTTGTAATTGGAATGAGTACAATTTAAATCCC-TAACGAGGAACAATTNGAGGGCAAGTCTGGTGCCAGCAGCCGCGGTAATTCCANCNCNNATAGCGTATATTAAAGTTGTTGCAGTTAAAAAGCTCGTAGTTGAACCTTGGGCCTGGCTGGCCGGTCCGCCTCACCGCGTGCACTGGTCCGGCCGGGCCTTTCCCTCTGGGGAACCGCATGCCATTCACTTGGTGTGCCGGGGAACCAGGACTTTTACTTTGAAAAAATTAGAGTGTTCAAAGCAGGCCTATGCTCGAATACATTAGCATGGAATAATAGAATAGGACGTGTGGTTCTATTTTGTTGGTTTCTAGGACCGCCGTAATGATTAATAGGGACAGTCGGGGGCATCAGTATTCAATTGTCAGAGGTGAAATTCTTGGATTTATTGAAGACTAACTACTGCGAAAGCATTTGCCAAGGATGTTTTCATTAATCAGGAACGAAAGTTAGGGGATCGAAGACGATT-ATCTGGTCGTCCACAGCGCTACGGCGTGGTGAGTCTGGTCCGCCACGGAGCAGTGCTAGTCCGCCTCGG-GGCGGGCGACATCGTCAAATTGCGGGGACCTCCTAAAGGCCGTTGCTACACCTGCAGTCGGGAAACCTTCTGTAGTCGTTAAAACGCGCGGCATGACGGGGCGGCAAG-CCTCTGAAATGGACAATCCGCAGCCAAGCCCTAAAGCCG-CTCCGGCGGCCAGGGGTGCAGTTCACANACTANACGGCGATGGGGGCTTTTGAGACNNAAAGCTTNNAAGATATAGTCGAGCCAGCGCCGAAAGGCCCCTGGGAAGTTCAAAGCAGATACCGTCGTAGTCTTAACCATAAACTATGCCGACTAGGGATCGGACGATGTTATTTTTTGACTCGTTCGGCACCTTACACGAAAGTACAAGTTTCTGGGTTCT-GGGGGGAGTATGGTCGCAAGGCTGAAACTTAAAGAAATTGACGGAAGGGCACCACCAGGGGTAAACCGCAGTTAACTCTGCCCCTGACAGCGGCTCCGCGAGGAGTAGTGGCGCGGCCCTCTTATAAAAATCCGCTAGTCTCTTTTATCCAAAAGGGGCGATACCCTCAAAGTGCGGGAAACCCTCCGAGGTGCCCACTCCCAAGCGGCCCCCGAAAGGGAGGCAGTGGCGGCGCGTAACTGCGGCCGGTACGGGAAGAACGTGGGCGCTATGAGGCGACTCGCAGCCAAGCTCCCTCCGGGCGGACAGCCCCGGGAGAAGGTTCAGAGACTCGACGGGGNTGGGTTCCCGGGGACGGGAGCTTAAGATAGAGTCCATCCCCGCCGCGAGAGCGGCGGGAAGACCTCGAACAGAAGTGCTCGAGGCCAGGCCAGGGAGCCTGCGGCTTAATTTGACTCAACACGGGGAAACTCACCAGGTCCAGACACAATGAGGATTGACAGATTGAGAGCTCTTTCTTGATTTTGTGGGTGGTGGTGCATGGCCGTTCTTAGTTGGTGGAGTGATTTGTCTGCTTAATTGCGATAACGAACGAGACCTTAACCTGCTAAATAGCCCGTGTTGCTTTGGCAGCACGCTGGCTTCTTAGAGGGACTATCGGCTCAAGCCGATGGAAGTTTGAGGCAATAACAGGTCTGTGATGCCCTTAGATGTTCTGGGCCGCACGCGCGTTACACTGACGGAGCCAGCGAGTACTTCCTTGGCCGAAAGGCCCGGGTAATCTTGTTAAACTCCGTCGTGCTGGGGATAGAGCATTGCAATTATTGCTCTTCAACGAGGAATCCCTAGTAAGCGTAAGTCATCAACTTGCGCTGATTACGTCCCTGCCCTTTGTACACACCGCCCGTCGCTACTACCGATTGAATGGCTCAGTGAGGCTTTCGGACTGGCCTAGAGAGGTGGGCAACTACCACTCGGGGCCGGAAAGTTATCCAAACTCGGTCATTTAGAGGAAGTAAAA------------------------------------------------------------------------------------------------------------------------------------------------------------------------------------------------------------------------------------------------------------------------------------------------------------------------------------------------------------------------------------------------------------------------------------------------------------------------------------------------------------------------------------------------------------------------------------------------------------------------------------------------------------------------------------------------------------------------------------------------------------------------------------------------------------------------------------------------------------------------------------------------------------------------------------------------------------------------------------------------------------------------------------------------------------------------------------------------------------------------------------------------------------------------------------------------------------------------------------------------------------------------------------------------------------------------------------------------------------------------------------------------------------------------------------------------------------------------------------------------------------------------------------------------------------------------------------------------------------------------------------------------------------------------------------------------------------------------------------------------------------------------------------------------------------------------------------------------------------------------------------------------------------------------------------------------------------------------------------------------------------------------------------------------------------------------------------------------------------------------------------------------------------------------------------------------------------------------------------------------------------------------------------------------------------------------------------------------------------------------------------------------CCGACTGCGCTATTCTCATCATCGCTGCCGGTACTGGTGAGTTCGAGGCCGGTATCTCCAAGGATGGCCAGACTCGTGAGCACGCTCTGCTCGCCTACACCCTGGGTGTCAAGCAGCTCATCGTCGCCATCAACAAGATGGACACCGCCAAGTGGGCTGAGGCTCGTTACAACGAGATCATCAAGGAGACCTCCAACTTCATCAAGAAGGTCGGCTACAACCCCAAGCAGGTTGCCTTCGTCCCCATCTCGGGCTTCAACGGCGANAACATGCTCTCGCCCTCCACCAANTGCCCCTGGTACAAGGGTTGGTCCAAGGAGACCAAGGGTGGNTCCTCCTCCGGCAAGACCCTCCTCGAGGCCATCGATGCCATCGAGCCCCCCAAGCGTCCCACCGACAAGCCCCTCCGCCTGCCCCTCCAGGATGTCTACAAGATCGGCGGTATTGGCACTGTTCCCGTCGGCCGTATCGAGACTGGTGTCCTGAAGCCCGGTATGGTCGTCACCTTCGCCCCCTCCAACGTCACCACTGAAGTCAAGTCCGTCGAGATGCACCACGAGCAGCTCGCCGAGGGTGTTCCCGGCGACAACGTCGGCTTCAACGTCAAGAACGTCTCCGTCAAGGAGATCGGTCGTGGCAACGTTGCTGGTGACTCCAAGAACGANCCCCCCGCCGGCTCCGCTTCCTTCACTGCCCAGGTCATCGTTCTCAACCACCCCGGTCAGGTTGGTGCCGGCTACGCTCCCGTTCTGGACTGCCACACCGCCCACATCGCCTGC-AAGTTCTCCGAGATCCAGGAGAAGATCGACCGCCGTACCGGCAAGTCTGTCGAGAGCAACCCCAAGTTCATCAAGTCTGGTGACGCTGCCATCGTCAAGATGATTCCGTCCAAGCCGATGTGCGTTGAGGCTTTCACTGACTACCCTCC-------------------------------------------------------GCTATTCCGTGGCGTGATCAAGCGGATGACCAATGATATCGTCAGTCAGCTGCGGCGCTGCATCGATATGGGTAGAAACTTTGACCTTCGTGTCGCCGTCCGCCACCAGACTGTAAGCACCGCCCTCAAGTACTCGCTTGCCAC-CGGCAACTGGGGCGAGCAA-AAGAAGGCCATGCAGTCGACGGCTGGCGTGTCCCAGGTCCTGAACCGCTACACGTTCGCTTCGACGCTCTCTCACTTGCGGAGGACAAATACCCCTATCGGCCGGGACGGCAAGATTGCAAAGCCCCGCCAGCTGCACAACACGCACTGGGGTCTGGTCTGTCCAGCCGAGACCCCCGAGGGCCAGGCCTGTGGTCTTGTCAAGAACTTATCCCTCATGTGCTATGTCAGCGTCGGCACGCCGGCGGAGCCGCTCATGGATTTCCTGGTGTCGCAAGGCATGGAGNTCCTGGAGGAGTACGAACCACTGCGCTTCCCGAACGCCACTAAAGTATTCGTCAACGGGACCTGGGTCGGTGTCCACCAAGAATCCAAGAACCTCGCATCCACGATTGGTGATCTTCGGCGGAACGGCGTAATCCAGTCGGAGGTCTCTCTCGTCCGGGATATTCGTGATCGTGAGTACAAGATTTTCTCTGATGCTGGGCCGAGTGATGCGGCCGCTGTATGCCATTGATCAAAGCGACNAG---AAGTCCGAC---GAGCGAGGCACACTTATTCTGAAACGGGAGCACATGAGAAAGCTGCAAGCCGACGCGGAAAGGCACCNTATGGATCCTGACTACTTNGGNTGGGATGGCATCTCCAGGGCNGGTGCCATGNGAATATTNGGACGCNGAAGAGGAGGAGACGGCCATGATCTGCATGACTCCNNATGATCTGGAGGCCTTCCAGCACATGAGGGGNGGCTCCGCCCCCGAGGAAGNCGAGAT---CAAGCCCGGTCCAAATGAACGCCTGAAGACCAAGATTAACCCCACAACGCACATGTACACNCACTGAGAGATTCATCCGAGCATGCTTNNGGGCATTTGCNCCAGCATCATCCCCTTCCCGGATCATAATCAGGTATGTCGANGCNGAAATNCCATCCATGGGCTTACCAAGCACCC--------------------------------------------------------------------------------------------------------------------------------------------------------------------------------------------------------------------------------------------------------------------------------------------------------------------------------------------------------------------------------------------------------------------------------------------------------------------------------------------------------------------------------------------------------------------------------------------------------------------------------------------------------------------------------------------------------------------------------------------------------------------------------------------------
>Lanspora coronata JK4839A
-------------------AAAGATTAAGCCATGCATGTCTAAGTATAAGCAATTATACAGCGAAACTGC-GAATGGCTCATTAAATCAGTTATCGTTTATTTGATAGTACCTTACTACTTGGATAACCGTGGTAATT-CTAGAGCTAATACATGCTAAAAACCCCGACTCTCGGAGGGGT-GTATTTATTAGATTAAAAGCCAATGCCCTCCGGGGCTCACTGGTGATTCATGATAACTTGTCGAATCGCATGGCCTTGCGCCGGCGATGGTTCATTCAAATTTCTGCCCTATCAACTTTCGACGGCTGGGTCTTGGCCAGCCATGGTGACAACGGGTAACGG-AGGGTTAGGGCTCGACCCCGGAGANCGAGCCTGAGAAACGGCTATTACATCCAAGGAAGGCAGCAGGCGCGCAAATTACCCAATACCGACTCGGTGAGGTAGTGACGATAAATACTGATACAGGGCTCTTTTGGGTCTTGTAATTGGAATGAGTACAATTTAAATCCCTTAACGAGGAA-------------------------------------------------------------------------------------------------------------------------------------------------------------------------------------------------------------------------------------------------------------------------------------------------------------------------------------------------------------------------------------------------------------------------------------------------------------------------------------------------------------------------------------------------------------------------------------------------------------------------------------------------------------------------------------------------------------------------------------------------------------------------------------------------------------------------------------------------------------------------------------------------------------------------------------------------------------------------------------------------------------------------------------------------------------------------------------------------------------------------------------------------------------------------------------------------------------------------------------------------------------------------------------------------------------------------------------------------------------------------------------------------------------------------------------------------------------------------------------------------------------------------------------------------------------------------------------------------------------------------------------------------------------------------------------------------------------------------------------------------------------------------------------------------------------------------------------------------------------------------------------------------------------------------------------------------------------------------------------------------------------TATCACTAAGCGGAGGAAAAGAAA-CCAACAGGGATTGCCCC-AG-TAACG-GCGAGTGAAGCGGCAACAGCTCAGATTTGAAATCTGGCCCCC---AGGGCCCGAGTTGTAATCTGTAGAGGATGTTTCTGGCAAGGCGCCGTCCGAGTTCCCTGGAACGGGACGCCGGAGAGGGTGAGAGCCCCGTACAGGCGGACGCCGAGCCTCTGTGAACCTCCTTCGACGAGTCGAGTAGTTTGGGAATCCTGCTCAAAGCGGGAGGTAAATTTCTTCTAAAGCTAAATATAGGCCAGAGACCGATAGCGCACAAGTAGAGTGATCGAAAGATGAAAAGCACTTTGAAAAGAGGGTTAAAAAGCACGTGAAATTGTTGAAAGGGAAGCGCCTGTGACCAGACTCGCGCCCGGCGGATCATCCGGCGTT-CTCGCCGGTGCACTCCGCCGGGCTCGGGCCAGCATCGGTTCTGGCGGGGGGATAAAGGCGGCGGGGATGTGGCTCCCCC--GGGAGTGTTATAGCCCGCCGCTCAATGCCCCCGCCGGGACCGAGGACCGCGCGTT--TGCAAGGATGCTGGCGTAATGNCCACCAGCGACCCGTCTTGAAACACGGACCAAGGAGTCAAGCATTAGGGCGAGTGTTTGGGTGTAAAACCCGCACGCGAAATGAAAGTGAACGCAGGTGGGAGCCTCGGCGCACCATCGACCGATCCTGATGTCCTCGGATGGATTTGAGTAAGAGCCTTAACGCTTGGACCCGAAAGATGGTGAACTATGCTTGTGTAGGGTGAAGCCAGAGGAAACTCTGGTGGAGGCTCGCAGCGGTTCTGACGTNCAAATCGATCGTCAAACATGAGCATGGGGGCGAAAGACTAATCGAACCATCTAGTANCTG-TTA--------------------------------------------------------------------------------------------------------------------------------------------------------------------------------------------------------------------------------------------------------------------------------------------------------------------------------------------------------------------------------------------------------------------------------------------------------------------------------------------------------------------------------------------------------------------------------------------------------------------------------------------------------------------------------------------------------------------------------------------------------------------------------------------------------------------------------------------------------------------------------------------------------------------------------------------------------------------------------------------------------------------------------------------------------------------------------------------------------------------------------------------------------------------------------------------------------------------------------------------------------------------------------------------------------------------------------------------------------------------------------------------------------------------------------------------------------------------------------------------------------------------------------------------------------------------------------------------------------------------------------------------------------------------------------------------------------------------------------------------------------------------------------------------------------------------------------------------------------------------------------------------------------------------------------------------------------------------------------------------------------------------------------------------------------------------------------------------------------------------------------------------------------------------------------------------------------------------------------------------------------------------------------------------------------------------------------------------------------------------------------------------------------------------------------------------------------------------------------------------------------------------------------------------------------------------------------------------------------------------------------------------------------------------------------------------------------------------------------------------------------------------------------------------------------------------------------------------------------------------------------------------------------------------------------------------------------------------------------------------------------------------------------------------------------------------------------------------------------------------------------------------------------------------------------------------------------------------------------------------------------------------------------------------------------------------------------------------------------------------------------------------------------------------------------------------------------------------------------------------------------------------------------------------------------------------------------------------------------------------------------------------------------------------------------------------------------------------------------------------------------------------------------------------------------------------------------------------------------------------------------------------------------------------------------------------------------------------------------------------------------------------------------------------------------------------------------------------------------------------------------------------------------------------------------------------------------------------------------------------------------------------------------------------------------------------------------------------------------------------------------------------------------------------------------------------
>Lanspora cylindrospora NFCCI4391
----------------------------------------------------------------------------------------------------------------------------------------------------------------------------------------------------------------------------------------------------------------------------------------------------------------------------------------------------------------------------------------------------------------------------------------------------------------------------------------------------------------------------------------------------------------------------------------------------------------------------------------------------------------------------------------------------------------------------------------------------------------------------------------------------------------------------------------------------------------------------------------------------------------------------------------------------------------------------------------------------------------------------------------------------------------------------------------------------------------------------------------------------------------------------------------------------------------------------------------------------------------------------------------------------------------------------------------------------------------------------------------------------------------------------------------------------------------------------------------------------------------------------------------------------------------------------------------------------------------------------------------------------------------------------------------------------------------------------------------------------------------------------------------------------------------------------------------------------------------------------------------------------------------------------------------------------------------------------------------------------------------------------------------------------------------------------------------------------------------------------------------------------------------------------------------------------------------------------------------------------------------------------------------------------------------------------------------------------------------------------------------------------------------------------------------------------------------------------------------------------------------------------------------------------------------------------------------------------------------------------------------------------------------------------------------------------------------------------------------------------------------------------------------------------------------------------------------------------------------------------------------------------------------------------------------------------------------------------------------------------------------------------------------------------------------------------------------------------------------------------------------------------------------------------------------------------------------------------------------------------------------------------------------------------------------------------------------------------------------------------------------------------------------------------------------------------------------------------------------------------------------------------------------------------------------------------------------------------------------------------------------------------------------------------------------------------------------------------------------------------------------------------------------------------------------------------------------------------------------------------------------------------------------------------------------------------------------------------------------------------------------------------------------------------------------------------------------------------------------------------------------------------------------------------------------------------------------------------------------------------------------------------------------------------------------------------------------------------------------------------------------------------------------------------------------------------------------------------------------------------------------------------------------------------------------------------------------------------------------------------------------------------------------------------------------------------------------------------------------------------------------------------------------------------------------------------------------------------------------------------------------------------------------------------------------------------------------------------------------------------------------------------GCACGCACTGCTCGCCTACACCCTGGGAGTCAAGCAGCTCATCG-GGCCATCAACAACATGGACACCAGCGATTGGTCGGAGGCCCGTTACCAGGAGATCATCAAGGAGACCTCCAACTTCATCAAGAAGGTTGGCTACAACCCCAAGCAGGTTGCCTTCGTTCCCATCTCGGGCTTCCACGGCGACAACATGCTCCAGGCTTCCACCAACTGCCCGTGGTACAAGGGTTGGTCCAAGGAAACCAAGGGTGGCTCCTCCTCTGGCAAGACCCTCCTCGAGGCCATCGACGCTATTGAGCCCCCCAAGCGTCCCACCGACAAGCCCCTCCGTCTGCCCCTCCCGGATGTCTACAAGATCGGCGGTATTGGCACTGTTCCCGTCGGCCGTATCGAGACTGGGTTCCTGAAGCCCGGTATGGTCGTCACCTTCGCCCCCTCCCACGTCACCACTGAAGTCAAGTCCGTCGAGATGCATCACGAGCAGCTCGCCAAGGGTGTTCCGGGCGAGCACGTCGGGTTCAACGTCAAGAACGTCTCCCTCAAGGAGAATCCTCGTGGCAACGTTTCCCGTGACTCCAAGAACGACCCCCCTGCTGGTGCCGCTTCCTTCACCGCCGAAGTCATCGTTCTCAACCACCCTGGCCAGGTCGGTGCTGGCTATGCCCCCGTTCTGGACTGCCACACTGCCCACATCGCCTGC-AAGTTGTCCGAGATCCAGGAGAAGATCGACCGCCGTACCGGCAAGTC---------------------------------------------------------------------------------------------------------------------------------------------------------------------------TCATCAAGCGGATGACGAATGACATTATCGGATATCTTCGGCGCTGTATTGATACGGGGAAGAACTTCGACCTGCGCGTCGCTGTTCGTCACCAAACCGTGACGAACGCCCTCAAGTATTCACTTGCCAC-CGGCAACTGGGGTGATCAG-AAAAAGGCCATGCAGTCGACGGCTGGGGTATCTCAAGTCCTCAACAGGTACACCTTCGCCTCGACGCTCTCTCATTTGCGCAGGACCAACACTCCTATCGGTCGAGACGGCAAGATTGCAAAGCCTCGTCAGCTGCACAACACTCACTGGGGTCTTGTATGCCCGGCCGAGACTCCCGAGGGGCAAGCTTGTGGTCTGGTCAAGAACTTATCGCTCATGTGCTATGTCAGCGTCGGCACGCCCTCAGAGCCGCTCATGGAATTCCTGGCCTCGCAAGGCATGGAAGTATTGGAAGAGTACGAGCCTCTGCGGTATCCGAACGCCACCAAGATTTTCGTTAACGGCACTTGGGTTGGCGTCCATCAAGATCCAAAAAAAATGGTCAATTTGATCGGTGACCTGCGCCGTAAAGGTGTTATCCAGTCTGAAGTCTCACTGGTGCGCGACATCCGCGATCGTGAATACAAGATATTCTCGGATGCT-GGCCGAGTCATGCGTCCGCTGTATGCGATCGAGCAGGGTGAGGAG---AAACCCAAC------AAGGGTTTGCTTATCCTGGACCGGGCGCTCATGGACAAGGTGGAAGAGGATCGAGAAAAGCACCCTTCGGATCCGACCTACTTCGGCTGGGATGGCATCTCCAAGGCTGGTGC---------------------------------------------------------------------------------------------------------------------------------------------------------------------------------------------------------------------------------------------------------------------------------------------------------------------------------------------------------------------------------------------------------------------------------------------------------------------------------------------------------------------------------------------------------------------------------------------------------------------------------------------------------------------------------------------------------------------------------------------------------------------------------------------------------------------------------------------------------------------------------------------------------------------------------------------------------------------------------------------------------------------------------------------------------------------------------------------------------
>Lanspora cylindrospora NFCCI4427
----------------------------------------------------------------------------------------------------------------------------------------------------------------------------------------------------------------------------------------------------------------------------------------------------------------------------------------------------------------------------------------------------------------------------------------------------------------------------------------------------------------------------------------------------------------------------------------------------------------------------------------------------------------------------------------------------------------------------------------------------------------------------------------------------------------------------------------------------------------------------------------------------------------------------------------------------------------------------------------------------------------------------------------------------------------------------------------------------------------------------------------------------------------------------------------------------------------------------------------------------------------------------------------------------------------------------------------------------------------------------------------------------------------------------------------------------------------------------------------------------------------------------------------------------------------------------------------------------------------------------------------------------------------------------------------------------------------------------------------------------------------------------------------------------------------------------------------------------------------------------------------------------------------------------------------------------------------------------------------------------------------------------------------------------------------------------------------------------------------------------------------------------------------------------------------------------------------------------------------------------------------------------------------------------------------------------------------------------------------------------------------------------------------------------------------------------------------------------------------------------------------------------------------------------------------------------------------CTTTTGGCCCC-AG-TAACG-GCGAGTGAAGCGGCAACAGCTCAGATTTGAAATCTGGTCCCC---AGGGCCCGAGTTGTAATCTGTAGAGGATGCTTCTGGCAAGGCGCCGTCCGAGTTCCCTGGAACGGGACGCCGGAGAGGGTGAGAGCCCCGTACAGGCGGACGCCGAGCCTCTGTGAAGCTCCTTCGACGAGTCGAGTAGTTTGGGAATGCTGCTCAAAGCGGGAGGTAAATTTCTTCTAAAGCTAAATACCGGCCAGAGACCGATAGCGCACAAGTAGAGTGATCGAAAGATGAAAAGCACTTTGAAAAGAGGGTTAAAAAGCACGTGAAATTGTTGAAAGGGAAGCGCCTGTGACCAGACTCGCGCCCGGCGGATCATCCGGCGTT-CTCGCCGGTGCACTCCGCCGGGCTCGGGCCAGCATCGGTTCTGGCGGGGGGATAAAGGCGGCGGGGATGTGGCTCCCCC--GGGAGTGTTATAGCCCGCCGCTCAATGCCCCCGCCGGGACCGAGGACCGCGCACT---GCAAGGATGCTGGCGTAATGGTCACCAGCGACCCGTCTTGAAACACGGACCAAGGAGTCAAGCATTAGGGCGAGTGTTTGGGTGCAAAACCCGCACGCGAAATGAAAGTGAACGTAGGTGGGAGCCTCGGCGCACCATCGACCGATCCTGATGTCCTCGGATGGATTTGAGTAAGAGCCTTACCGCTTGGACCCGAAAGATGGTGAACTATGCTTGTGTAGGGTGAAGCCAGAGGAAA-----------------------------------------------------------------------------------------------------------------------------------------------------------------------------------------------------------------------------------------------------------------------------------------------------------------------------------------------------------------------------------------------------------------------------------------------------------------------------------------------------------------------------------------------------------------------------------------------------------------------------------------------------------------------------------------------------------------------------------------------------------------------------------------------------------------------------------------------------------TCGGGGTTGAAGAGTACGGTACTTTTTTTCCGGAGGGTCGACCTGCGGAGGGATCATTACGAAAAGGAGTACC--CGGACTACTCAACCCCCTGTGAA-CGTACC-ATTGTCAGTTGCTTCGGCGGGAGGCCTCTGGGAGGGGCCCCGGGGCCCGG-CCGGAGCCGGGCGCCCGCCGGAGGAGCGCACACC----AAACTCTTGCTGT--ACCCAGTGGCACGTCCGAGTAC------ACAAAAACAAACGTTAAAAACTTTCAACAACGGATCTCTTGGTTCTGGCATCGATGAAGAACGCAGCGAAATGCGATAAGTAATGTGAATTGCAGAATTCAGTGAATCATCGAATCTTTGAACGCACATTGCGCCCGCCAGCATTCTGGCGGGCATGCCTGTTCGAGCGTCATTTCAACCCCTCAGGCCCTGATGCCTGGCGTCGGGGCTCTCGGTC-----AGGGAGGCCCCCAGAGACAGTGGCGGACCCGCCGCGGCTCCGAGCGCAGTAGTTACGT-TCTCGCTTAGGAGGCCTGC--GGGGGGGCTC--CCGGCCGTAAAACCCCGGCAAC-------------TTACAAGGTTGACATAA------------------------------------------------------------------------------------------------------------------------------------------GCACGCACTGCTCGCCTACACCCTGGGAGTCAAGCAGCTCATCG-GGCCATCAACAACATGGACACCAGCGATTGGTCGGAGGCCCGTTACCAGGAGATCATCAAGGAGACCTCCAACTTCATCAAGAAGGTTGGCTACAACCCCAAGCAGGTTGCCTTCGTTCCCATCTCGGGCTTCCACGGCGACAACATGCTCCAGGCTTCCACCAACTGCCCGTGGTACAAGGGTTGGTCCAAGGAAACCAAGGGTGGCCCCTCCTGTGGCAAGACCCTCCTAGAGGCCATCGACGCTATTGAGCCCCCCAAGCGTCCCACCGACAAGCCCCTCCGTCTGCCCCTCCAGGATGTCTACAAGATGGGCGGTATGGGCAGGGTTACCGTGGGCCGTATGGAGACTGGTGTCCTGAAGCCCGGTATGGTTGTAACCTTGGCCCCCTCGAACGTCACCACTGAAGTCAAGTCCGTGGAGATGCATCACGAGCAGCTCGCCGAGGGTGTTCTGGGAGACAACGTGGGGTTCAACGTCAAGAACGTCTCCGTCAAGGAGATCCGTCGTGGCAACGTTGCCGGTGACTCCAAGAACGACCCCCCTGCTGGTGCCGCTTCCTTCACCGCCCAGGTGATCGTTCTCAACCACCCTGGCCAGGTCGGTGCAGGGTATGCCCCCGTTCTGGACTGCCACACTGCCCACATCGCCTGC-AAGTTGTCCGAGATCCAGGAGAAGATCGACCGCCGTACCGGCAAGTC-------------------------------------------------------------------------------------------------------------------------------------------------------------------------------------------------------------------------------------------------------------------------------------------------------------------------------------------------------------------------------------------------------------------------------------------------------------------------------------------------------------------------------------------------------------------------------------------------------------------------------------------------------------------------------------------------------------------------------------------------------------------------------------------------------------------------------------------------------------------------------------------------------------------------------------------------------------------------------------------------------------------------------------------------------------------------------------------------------------------------------------------------------------------------------------------------------------------------------------------------------------------------------------------------------------------------------------------------------------------------------------------------------------------------------------------------------------------------------------------------------------------------------------------------------------------------------------------------------------------------------------------------------------------------------------------------------------------------------------------------------------------------------------------------------------------------------------------------------------------------------------------------------------------------------------------------------------------------------------------------------------------------------------------------------------------------------------------------------------------------------
>Lanspora cylindrospora NFCCI4665 MN169053
-------------------------------------------------------------CGAAACTGC-GAATGGCTCATTAAATCAGTTATCGTTTATTTGATAGTACCTTACTACTTGGATAACCGTGGTAATTACTAGAGCTAATACATGCTAAAAACCCCGACTCACGGAGGGGTAGTATTTATTAGATTAAAAGCCAATGCCCTCCGGGGCTCAATGGTGATTCATGATAACTTGTCGAATCGCATGGCCTTGCGCCGGCGATGGTTCATTCAAATTTCTGCCCTATCAACTTTCGACGGCTGGGTCTTGGCCAGCCATGGTGACAACGGGTAACGG-AGGGTTAGGGCTCGACCCCGGAGAACGAGCCTGAGAAACGGCTATTACATCCAAGGAAGGCAGCAGGCGCGCAAATTACCCAATACCGACTCGGTGAGGTAGTGACGATAAATACTGATACAGGGCTCTTTTGGGTCTTGTAATTGGAATGAGTACAATTTAAATCCCTTAACGAGGAACAATTGGAGGGCAAGTCTGGTGCCAGCAGCCGCGGTAATTCCAGCTCCAATAGCGTATATTAAAGTTGTTGCAGTTAAAAAGCTCGTAGTTGAACCTTGGGCCTGGCTGGCCGGTCCGCCTCACCGCGTGCACTGGTCCGGCCGGGTCTTTCCCTCTGGGGAACCGCATGCCATTCACTTGGTGTGCCGGGGAACCAGGACTTTTACTTTGAAAAAATTAGAGTGTTCAAAGCAGGCCTATGCTCGAATACATTAGCATGGAATAATAGAATAGGACGTGTGGTTCTATTTTGTTGGTTTCTAGGACCGCCCTAATGATTAATAGGGACAGTCGGGGGCATCAGTATTCAATTGTCAGAGGTGAAATTCTTGGATTTATTGAAGACTAACTACTGCGAAAGCATTTGCCAAGGATGTTTTCATTAATCAGGAACGAAAGTTAGGGGATCGAAGACGAT----------------------------------------------------------------------------------------------------------------------------------------------------------------------------------------------------------------------------------------------------------------------------------------------------------------------------------------------CAGATACCGTCGTAGTCTTAACCATAAACTATGCCGACTAGGGATCGGACGATGTTATTTTTTGACTCCTTCGGCACCTTACACGAAAATACAAATTTTTGGGTTCT-GGGGGGAGTATGGTCCCAAGGCTGAAACTT------------------------------------------------------------------------------------------------------------------------------------------------------------------------------------------------------------------------------------------------------------------------------------------------------------------------------------------------------------------------------------------------------------------------------------------------------------------------------------------------------------------------------------------------------------------------------------------------------------------------------------------------------------------------------------------------------------------------------------------------------------------------------------------------------------------------------------------------------------------------------------------------------------------------------------------------------------------------------------------------------------------------------------------------------------------------------------------AACG-GCGAGTGAAGCGGCAACAGCTCAGATTTGAAATCTGGTCCCC---AGGGCCCGAGTTGTAATCTGTAGAGGATGCTTCTGGCAAGGCGCCGTCCGAGTTCCCTGGAACGGGACGCCGGAGAGGGTGAGAGCCCCGTACAGGCGGACGCCGAGCCTCTGTGAAGCTCCTTCGACGAGTCGAGTAGTTTGGGAATGCTGCTCAAAGCGGGAGGTAAATTTCTTCTAAAGCTAAATACCGGCCAGAGACCGATAGCGCACAAGTAGAGTGATCGAAAGATGAAAAGCACTTTGAAAAGAGGGTTAAAAAGCACGTGAAATTGTTGAAAGGGAAGCGCCTGTGACCAGACTCGCGCCCGGCGGATCATCCGGCGTT-CTCGCCGGTGCACTCCGCCGGGCTCGGGCCAGCATCGGTTCTGGCGGGGGGATAAAGGCGGCGGGGATGTGGCTCCCCC--GGGAGTGTTATAGCCCGCCGCTCAATGCCCCCGCCGGGACCGAGGACCGCGCACT---GCAAGGATGCTGGCGTAATGGTCACCAGCGACCCGTCTTGAAACACGGACCAAGGAGTCAAGCATTAGGGCGAGTGTTTGGGTGCAAAACCCGCACGCGAAATGAAAGTGAACGTAGGTGGGAGCCTCGGCGCACCATCGACCGATCCTGATGTCCTCGGATGGATTTGAGTAAGAGCCTTACCGCTTGGACCCGAAAGATGGTGAACTATGCTTGTGTAGGGTGAAGCCAGAGGAAA-----------------------------------------------------------------------------------------------------------------------------------------------------------------------------------------------------------------------------------------------------------------------------------------------------------------------------------------------------------------------------------------------------------------------------------------------------------------------------------------------------------------------------------------------------------------------------------------------------------------------------------------------------------------------------------------------------------------------------------------------------------------------------------------------------------------------------------------------------------TCGGGGTTGAAGAGTACGGTACTTTTTTTCCGGAGGGTCGACCTGCGGAGGGATCATTACGAAAAGGAGTACC--CGTACTCTTCAACCCCCTGTGAA-CGTACC-ATTGTCAGTTGCTTCGGCGGGAGGCCCCTGGGAGGGGCCCCGGGGCCCGG-CCGGAGCCGGGCGCCCGCCGGAGGAGCGCACACC----AAACTCTTGCTGT--ACCCAGTGGCACGTCCGAGTAC------ACAAAAACAAACGTTAAAAACTTTCAACAACGGATCTCTTGGTTCTGGCATCGATGAAGAACGCAGCGAAATGCGATAAGTAATGTGAATTGCAGAATTCAGTGAATCATCGAATCTTTGAACGCACATTGCGCCCGCCAGCATTCTGGCGGGCATGCCTGTTCGAGCGTCATTTCAACCCCTCAGGCCCTGGTGCCTGGCGTCGGGGCTCTCCCTC----GCGGGAGGCCCCCAGAGACAGTGGCGGACCCGCCGCGGCTCCGAGCGCAGTAGTTACGT-TCTCGCTTAGGAGGCCTGC--GGGGGGGCTC--CCGGCCGTAAAACCCCGGCAAC-------------TTACAAGGTTGACATAA-----------------------------------------------------------------------------------------------------------------------------------------------------------------------------------------------------------------------------------------------------------------------------------------------------------------------------------------------------------------------------------------------------------------------------------------------------------------------------------------------------------------------------------------------------------------------------------------------------------------------------------------------------------------------------------------------------------------------------------------------------------------------------------------------------------------------------------------------------------------------------------------------------------------------------------------------------------------------------------------------------------------------------------------------------------------------------------------------------------------------------------------------------------------------------------------------------------------------------------------------------------------------------------------------------------------------------------------------------------------------------------------------------------------------------------------------------------------------------------------------------------------------------------------------------------------------------------------------------------------------------------------------------------------------------------------------------------------------------------------------------------------------------------------------------------------------------------------------------------------------------------------------------------------------------------------------------------------------------------------------------------------------------------------------------------------------------------------------------------------------------------------------------------------------------------------------------------------------------------------------------------------------------------------------------------------------------------------------------------------------------------------------------------------------------------------------------------------------------------------------------------------------------------------------------------------------------------------------------------------------------------------------------------------------------------------------------------------------------------------------------------------------------------------------------------------------------------------------------------------------------------------------------------------------------------------------------------------------------------------------------------------------------------------------------
>Ophiostoma piliferum AFTOL-ID 910
GTAGTCATATGCTTGTCTCAAAGATTAAGCCATGCATGTCTAAGTATAAGCAATTATACGGCGAAACTGC-GAATGGCTCATTAAATCAGTTATCGTTTATTTGATAGCCCCTTACTACTTGGATAACCGTGGTAATT-CTAGAGCTAATACATGCTGAAAACCCCGACTTCGGAAGGGAT-GTATTTATTAGATTAAAAACCAATGCCCCTCGGGGCTCACTGGTGATTCATGATAACTTCTCGAATCGCACGGCCTTGCGCCGGCGATGGCTCATTCAAATTTCTGCCCTATCAACTTTCGACGGCTGGATCTGGGCCCGCCATGGTGACAACGGGTAACGG-AGGGTTAGGGCTCGGCCCCGGAGAAGGAGCCTGAGAAACGGCTACTACATCCAAGGAAGGCAGCAGGCGCGCAAATTACCCAATCCCGACTCGGGGAGGTAGTGACAATAAATACTGATACAGGGCTCATTTGGGTCTTGTAATTGGAATGAGTACAATTTAATTCCCTTAACGAGGAACAATTGGAGGGCAAGTCTGGTGCCAGCAGCCGCGGTAATTCCAGCTCNNATAGCGTATATTAAAGTTGTTGCAGTTAAAAAGCTCGTAGTTGAACCTTGGGCCTGGCTGGCCGGTCCGCCTCACCGCGTGCACTGGTCCGGCCGGGTCTTTCCCTCTGGGGAGCCGCATGCCCTTCGCTGGGCGTGTCGGGGAACCAGGACATTTACTTTGAAAAAATTAGAGTGTTCAAAGCAGGCTTATGCTCGAATACATTAGCATGGAATAATAGAATAGGACGCGCGGTTCTATTTTGTTGGTTTCTAGGACCGCCGTAATGATTAATAGGGACAGTCGGGGGCATCAGTATTCAATAGTCAGAGGTGAAATTCTTGGATCTATTGAAGACTAACTACTGCGAAAGCATTTGCCAAGGATGTTTTCATTAATCAGGAACGAAAGTTAGGGGATCGAAGACGAT----------------------------------------------------------------------------------------------------------------------------------------------------------------------------------------------------------------------------------------------------------------------------------------------------------------------------------------------CAGATACCGTCGTAGTCTTAACCATAAACTATGCCGACTAGGGATCGGACGATGTTATTTTTTGACTCGTTCGGCACCTTACACGAAAGTACAAGTTTCTGGGTTCT-GGGGGGAGTATGGTCGCAAGGCTGAAACTTAAAGAAATTGACGGAAGGGCACCACCA-GGG---------GTGGAGCCTGCGGCTTAATTTGA--------------------------------------------------------------------------------------------------------------------------------------------------------------------------------------------------------------------------------------------------------------------------------------------------------------------------------------------------------------------------CTCAACACGGGGAAACTCACCAGGTCCAGACACGATGAGGATTGACAGATTGAGAGCTCTTTCTTGATTTCGTGGGTGGTGGTGCATGGCCGTTCTTAGTTGGTGGAGTGATTTGTCTGCCTAATCGCGATAACGAACGAGACCTTAACCTGCTAAATAGCCCGCGCTGCTCTGGCAGCGTGCTGGCTTCTTAGAGGGACTATCGGCTCAAGCCGATGGAAGTTTGAGGCAATAACAGGTCTGTGATGCCCTTAGATGTTCTGGGCCGCACGCGCGTTACACTGACAGAGCCAGCGAGTTCTTCCTTGGCCGAAAGGCCTGGGTAATCTTGTGAAACTCTGTCGTGCTGGGGATAGAGCATTGCAATTATTGCTCTTCAACGAGGAATCCCTAGTAAGCGCAAGTCATCAACTTGCGCTGATTACGTCCCTGCCCTTTG---------------------------------------------------------------------------------------------------------------------------------AACTTAAGCATATCAATAAGCGGAGGAAAAGAAA-CCAACAGGGATTGCCCC-AG-TAACG-GCGAGTGAAGCGGCAACAGCTCAAATTTGAAATCTGGCCCTC----GGGCCCGAGTTGTAATTTGGAGAGGATGCTTCTGGCGCGGCGCCGTCCGAGTTCCTTGGAACAGGACGCCATAGAGGGTGAGAGCCCCGTACGGGCGGCCGCCTAGCCTTTGCGAAGCTCCTTCGACGAGTCGAGTAGTTTGGGAATGCTGCTCAAAATGGGAGGTAAATTTCTTCTAAAGCTAAATACCGGCCAGAGACCGATAGCGCACAAGTAGAGTGATCGAAAGATGAAAAGCACTTTGAAAAGAGGGTTAAAAAGTACGTGAAATTGTTGAAAGGGAAGCGCCTGTGACCAGACTTGCGGCCCGCGGATCATCCGGTGTTCCTCACCGGTGCGCTCCGCGGGCCGCAGGCCAGCATCGGCTCTCCTGGGGGGACAAAGGTCGCGGGAACGTGGCTCCTTA--GGGAGTGTTATAGCCCGCTTCGTCATGCCTCCGGGGGGGCCGAGGACCGCGCTTC--GGCAAGGATGCTGGCGTAATGGTCACCGGCGACCCGTCTTGAAACACGGACCAAGGAGTCAAGCATTGGGGCGAGTGTCTGGGTGCCAAACCCGCACGCGAAATGAAAGTAAACGCAGGTGAGAGCTTCGGCGCATCACCGACCGATCCTGATGTCTTCGGATGGATTTGAGTAAGAGCCTTACCGCTTGGACCCGAAAGATGGTGAACTATGCCTGTATAGGGTGAAGCCAGAGGAAACTCTGGTGGAGGCTCGCAGCGGTTCTGACGTGCAAATCGATCGTCAAATATGGGCATGGGGGCGAAAGACTAATCGAACCATCTAGTAGCTGGTTACCGCCGAAGTTTCCCTCAGGATAGCAGTGTTGTGTTCAGTTTTATGAGGTAAAGCGAATGATTAGGGACTCGGGGGCGCTATATTGCCTTCATCCATTCTCAAACTTTAAATATGTAAGAAGCCCTCGTTACTTTGCTGAACGTGGGCCGTCGAATGCACCAACACTAGTGGGCCATTTTTGGTAAGCAGAACTGGCGATGCGGGATGAACCGAACGCGGGGTTAAGGTGCCGGAGTGGACGCTCATCAGACACCACAAAAGGCGTTAGTACATCTTGACAGC------------------------------------------------------------------------------------------------AGGACGGTGGCCATGGAAGTCGGAATCCGCTAAGGACT-----------------------------------------------------------------------------------------------------------------------------------------------------------GTGTAACAACTCACCTGCCGAATGTACTAGCCCTGAAAATGGATGGCGCTCAAGCGTCCCACCCATACCCCGCCCTCAGGGCAGGAACAAGGCCCTGAGGAGTAGGCGGCCGTGGAGGTCAGTGACGAAGCCCAGGG----------------------------------------------------------------------------------------------------------------------------------------------------------------------------------------------------------------------------------------------------------------------------------------------------------------------------------------------------------------------------------------------------------------------------------------------------------------------------------------------------------------------------------------------------------------------------------------------------------------------------------------------------------------------------------------------------CTTCCCAGGCCGATTGCGCCATTCTCATCATTGCCGCCGGCACTGGTGAGTTCGAGGCTGGTATCTCCAAGGATGGCCAGACTCGTGAGCACGCTCTGCTTGCCTACACCCTGGGTGTCCGGCAGCTGATTGTCGCCATCAACAAGATGGACACTGCCAAGTGGGCCGAGGCCCGCTACCAGGAGATCATCAAGGAGACCTCCAACTTCATCAAGAAGGTCGGCTACAACCCCAAGACTGTTGCCTTTGTCCCCATCTCCGGCTTCAACGGCGACAACATGCTGGCTGCCTCCACCAACTGCCCCTGGTACAAGGGCTGGGAGAAGGAGGGCAAGAACGGCAAGGTTACCGGCAAGACTCTGCTGGAGGCCATTGACGCCACCGAGCCCCCCAAGCGCCCCACCGACAAGCCCCTGCGTCTGCCCCTGCAGGATGTCTACAAGATCGGCGGTATCGGAACTGTTCCCGTCGGCCGTATCGAGACTGGTATCCTGAAGCCCGGCATGGTCGTCACCTTTGCCCCTGCCAACGTCACCACGGAAGTCAAGTCCGTCGAGATGCACCACGAGCAGCTGACCGAGGGTGTCCCCGGTGACAACGTCGGCTTCAACGTCAAGAACGTCTCCGTCAAGGAGATCCGTCGTGGCAACGTTGCCGGTGACTCCAAGAACGACCCCCCTATGGGCGCCGCCACCTTCAACGCTCAGGTCATTGTCCTGAACCACCCCGGCCAGGTCGGCAACGGCTACGCCCCGGTTCTGGACTGCCACACTGCCCACATTGCCTGC-AAGTTCACCGAGATCCTTGAGAAGATCGACCGCCGTACCGGCAAGTCGGTTGAGAACTCCCCCAAGTTCATCAAGTCGGGTGATGCCGCCATTGTCAAGCTGACCCCCTCCAAGCCCATGTGCGTTGAGGCTTTCACTGACTACCCCCCTC--------------------------------------------------------------------------------------------------CCACCTGAAGCGCTGCGTCGACACGGGCAAGCACTTTGACCTGCGTGTCGGTATCCGCCACCAGACACTGACCAACGGTCTCAAGTACTCGCTGGCCAC-GGGCAACTGGGGCGACCAG-AAGAAGGCCATGAGCTCGACGGCCGGTGTGTCGCAGGTGCTGAACCGGTATACCTTTGCGTCGACGCTGTCCCATCTGCGGCGAACCAACACGCCTATCGGCCGTGACGGCAAGCTGGCCAAGCCGCGCCAGCTGCACAACACGCATTGGGGTCTCGTGTGCCCGGCTGAGACGCCCGAGGGCCAGGCTTGTGGTCTGGTCAAGAACCTATCGCTCATGTGCTACGTTAGTGTGGGCACGCCCGCCGACCCTATTGTCGAGTTCATGATTGCGCGCAACATGGAGGTGCTCGAGGAGTACGAGCCGCTGCGGTACCCCAACGCCACCAAGATTTTTGTCAACGGCAGCTGGGTCGGTGTCCACCAGGACCCCAAGCACCTAGTGAGCCTGGTGCAGGGTCTGCGCCGCAAGGGTGTGATCCAGTCCGAGGTGTCGCTGGTGCGTGATATCCGTGACCGTGAGTTCAAGATCTTTTCCGACGCC-GGCCGTGTCATGAGACCGTTGTTTGCTATCGAGCAAGACGACAATGCCGAGTCCGGCCTAGAAAAGGGCCAGCTGGTCCTGACCAAGGAGCACATTGCGCGCCTGGACGCCGACGATTCGCTGCCGCGCGATGACCCCAACTTCTTTGGCTGGCAGGGCATTTGCGAGGCCGGTGCCAT-TGAGTACCTGGACGCCGAGGAGGANGAGACGGCGATGATCTGTATGACGCCCGAAGACCTGGACAATTATCGTCTGCAAAAGGCGGGCTACCAGATCCCCGANGATGTGGGCGACGAGGACA---TCAACAAGCGTGTCAAGACGCGGATGAACCCGACAACACACATGTACACGCACTGCGAGATCCACCCGAGTATGCTGCTGGGTATCTGCGCC----------------------------------------------------------------------------------------------------------------------------------------------------------------------------------------------------------------------------------------------------------------------------------------------------------------------------------------------------------------------------------------------------------------------------------------------------------------------------------------------------------------------------------------------------------------------------------------------------------------------------------------------------------------------------------------------------------------------------------------------------------------------------------------------------------------------------------------------------------------------------
>Ophiostoma stenoceras AFTOL-ID 1038
---------------------------------------------------------------------------------------CAGTTATCGTTTATTTGATAGTACCTTACTACTTGGATAACCGTGGTAATT-CTAGAGCTAATACATGCTGAAAACCCCGACTTCGGAAGGGAT-GTATTTATTAGATTAAAAACCAATGCCCTTCGGGGCTCCCTGGTGATTCATAATAACTTCTCGAATCGCACGGCCTTGCGCCGGCGATGGTTCATTCAAATTTCTGCCCTATCAACTTTCGACGGCTGGGTCTTGGCCAGCCATGGTGACAACGGGTAACGG-AGGGTTAGGGCTCGACCCCGGAGAAGGAGCCTGAGAAACGGCTACTACATCCAAGGAAGGCAGCAGGCGCGCAAATTACCCAATCCCGACACGGGGAGGTAGTGACAATAAATACTGATACAGGGCTCTTTTGGGTCTTGTAATTGGAATGAGTACAATTTAATTCCCTTAACGAGGAACAATTGGAGGGCAAGTCTGGTGCCAGCAGCCGCGGTAATTCCAGCTCCAATAGCGTATATTAAAGTTGTTGCAGTTAAAAAGCTCGTAGTTGAACCTTGGGCCTGGCTGGCCGGTCCGCCTCACCGCGTGCACTGGTCCGGCCGGGTCTTTCCCTCTGGGGAGCCGCATGCCCTTCACTGGGTGTGTCGGGGAACCAGGACTTTTACTTTGAAAAAATTAGAGTGTTCAAAGCAGGCTTATGCTCGGATACATTAGCATGGAATAATAGAATAGGACGTGCGGTTCTATTTTGTTGGTTTCTAGGACCGCCGTAATGATTAATAGGGACAGTCGGGGGCATCAGTATTCAATTGTCAGAGGTGAAATTCTTGGATTTATTGAAGACTAACTACTGCGAAAGCATTTGCCAAGGATGTTTTCATTAATCAGGAACGAAAGTTAGGGGATCGAAGACGAT----------------------------------------------------------------------------------------------------------------------------------------------------------------------------------------------------------------------------------------------------------------------------------------------------------------------------------------------CAGATACCGTCGTAGTCTTAACCATAAACTATGCCGACTAGGGATCGGACGATGTTATTTTTTGACTCGTTCGGCACCTTACACGAAAGTACAAGTTTCTGGGTTCT-GGGGGGAGTATGGTCGCAAGGCTGAAACTTAAAGAAATTGACGGAAGGGCACCACCA-GGG---------GTGGAATCTGCGGCTTAATTTGA--------------------------------------------------------------------------------------------------------------------------------------------------------------------------------------------------------------------------------------------------------------------------------------------------------------------------------------------------------------------------CTCAACACGGGGAAACTCACCAGGTCCAGACACGATGAGGATTGACAGATTGAGAGCTCTTTCTTGATTTCGTGGGTGGTGGTGCATGGCCGTTCTTAGTTGGTGGAGTGATTTGTCTGCCTAATCGCGATAACGAACGAGACCTTAACCTGCTAAATAGCCCGCGTTGCTTTGGCAGCGCGCTGGCTTCTTAGAGGGACTATCGGCTCAAGCCGATGGAAGTTTGAGGCAATAACAGGTCTGTGATGCCCTTAGATGTTCTGGGCCGCACGCGCGTTACACTGACAGAGCCAGCGAGTTCCTCCTTGGCCGAAAGGCCTGGGTAATCTTGTGAAACTCTGTCGTGCTGGGGATAGAGCATTGCAATTATTGCTCTTCAACGAGGAATCCCTAGTAAGCGCAAGTCATCAACTTGCGTTGATTACGTCCCTGCCCTTTGTACACACCGCCCGTCGCTACTACCGATTGAATGGCTCAGTGAGGCTTCCGGACTGGCCCAGAGGGGTGGGAAACTACCCTTCCGGGCCGGAAAGT--------------------------------TGAACTTAAGCATATCAATAAGCGGAGGAAAAGAAA-CCAACAGGGATTGCCCC-AG-TAACG-GCGAGTGAAGCGGCAACAGCTCAAATTTGAAATCTGGCCCCC----CGGCCCGAGTTGTAATTTGGAGAGGATGCTTTTGGCGCGGCGCCGTCCGAGTTCCTTGGAACAGGACGCCACAGAGGGTGAGAGCCCCGTACGGACGGACGCCTAACCTTTACAAAGCTCCTTCGACGAGTCGAGTAGTTTGGGAATGCTGCTCAAAATGGGAGGTAAATTTCTTCTAAAGCTAAATACCGGCCAGAGACCGATAGCGCACAAGTAGAGTGATCGAAAGATGAAAAGCACTTTGAAAAGAGGGTTAAAAAGTACGTGAAATTGTTGAAAGGGAAGCGCCTGTGACCAGACTTGCGCCCCGTGGACCATCCGGCGTT-CTCGCCGGTGCACTCTGCGGGGCGCAGGCCAGCATCGGTTCTCCTAGGGGGATAAAGGCCGCGGGAACGTAGCTCCTTC--GGGAGTGTTATAGCCCGTGGTGGCATGCCCCTGGGGGGACCGAGGACCGCGCTTC--GGCAAGGATGCTGGCGTAATGGTCACCAGCGACCCGTCTTGAAACACGGACCAAGGAGTCAAGCATTGGGGCGAGTGTATGGGTGCCAAACCCGCACGCGAAATGAAAGTAAACGCAGGTGAGAGCTTCGGCGCATCATCGACCGATCCTGATGTCTTCGGATGGATTTGAGTAAGAGCCTTACCGCTTGGACCCGAAAGATGGTGAACTATGCCTGAATAGGGTGAAGCCAGAGGAAACTCTGGTGGAGGCTCGCAGCGGTTCTGACGTGCAAATCGATCGTCAAATTTGGGCATGGGGGCGAAAGACTAATCGAACCATCTAGTAGCTGGTTACCGCCGAAGTTTCCCTCAGGATAGCAGTGTTGTTTTCAGTTTTATGAGGTAAAGCGAATGATTAGGGACTCGGGGGCGCCTATTAGCCTTCATCCATTCTCAAACTTTAAATATGTAAGAAGCCCTTGTTGCTTAATTGAACGTGGGCCTTCGAATGCAACAACACTAGTGGGCCATTTTTGGTAAGCAGAACTGGCGATGCGGGATGAACCGAACGCGGGGTTAAGGTGCCGGAGTGGACGCTCATCAGACACCACAAAAGGCGTTAGTACATCTTGACAGC------------------------------------------------------------------------------------------------AGGACGGTGGCCATGGAAGTCGGAATCCGCTAAGGACT-----------------------------------------------------------------------------------------------------------------------------------------------------------GTGTAACAACTCACCTGCCGAATGTACTAGCCCTGAAAATGGATGGCGCTCAAGCGTCCCACCCATACCCCGCCCTCAGGGTAGAAACGATNCCCTGAGGAGTAG-------------------------------------------------------------------------------------------------------------------------------------------------------------------------------------------------------------------------------------------------------------------------------------------------------------------------------------------------------------------------------------------------------------------------------------------------------------------------------------------------------------------------------------------------------------------------------------------------------------------------------------------------------------------------------------------------------------------------------------------------------------------------------------------------------------------------------------------------CCTGGGTGTGCGCCAGCTGATTGTGGCCATCAACAAGATGGACACTGCCAAGTGGGCCGAGAGCCGTTACCAGGAGATCATCAAGGAGACCTCCAACTTCATCAAGAAGGTCGGCTACAACCCCAAGACTGTTGCCTTCGTCCCCATCTCGGGCTTCAACGGCGACAACATGCTTACCCCCTCCACCAACTGCCCCTGGTACAAGGGCTGGGAGAAGGAGGTCAAGGGCGCTAAGGTCACTGGCAAGACTCTGCTCGATGCCATTGACGCTATCGACCCCCCCAAGCGTCCCACGGACAAGCCCCTGCGTCTGCCCCTCCAGGATGTCTACAAGATCGGCGGTATTGGCACTGTTCCCGTCGGCCGTATCGAGACTGGTATCCTGAAGCCCGGCATGGTTGTCACCTTCGCTCCCTCCAACGTCACCACGGAAGTCAAGTCCGTTGAGATGCACCACGAGCAGCTGTCCGAGGGTATGCCCGGTGACAACGTCGGCTTCAACGTCAAGAACGTCTCCGTCAAGGAGATCCGTCGTGGCAACGTTGCCGGTGACTCCAAGAACGACCCCCCCTCGGGTGCCGCCACCTTCAACGCCCAGGTCATCGTCCTGAACCACCCCGGTCAGGTCGGTGCCGGCTACGCCCCGGTTCTGGACTGCCACACTGCCCACATTGCCTGC-AAGTTCACTGAGCTGCTGGAGAAGATCGACCGCCGTACCGGCAAGTCGGTTGAGGACAGCCCCAAGTTCATCAAGTCGGGTGATGCCGCCATTGTCAAGCTGACCCCCTCGAAGCCCATGTGCGTCGAGCCCTTCACTG------------------------------------------------------------------------------------------------------------------------------------------------------------------------------------------------------------------------------------------------------------------------------------------------------------------------------------------------------------------------------------------------------------------------------------------------------------------------------------CGCCCGCCGACCCTATTGTCNAGTTCATGATTGCGCGCAACATGGAGGTGCTCGAGGAGTACGAGCCGCTGCGGTACCCCAACGCCACCAAGATTTTTGTCAACGGCAGCTGGGTCGGTGTCCACCAGGACCCCAAGCACCTAGTGAGCCTGGTGCAGGGTCTGCGCCGCAAGGGTGTGATCCAGTCCGAGGTGTCGCTGGTGCGTGATATCCGTGACCGTGAGTTCAAGATCTTTTCCGACGCC-GGCCGTGTCATGAGACCGTTGTTTGCTATCGAGCAAGACGACAATGCCGAGTCCGGCCTAGAAAAGGGCCAGCTGGTCCTGACCAAGGAGCACATTGCGCGCCTGGACGCCGACGATTCGCTGCCGCGCGATGACCCCAACTTCTTTGGCTGGCAGGGCATTTGCGAGGCCGGTGCCAT-TGAGTACCTGGACGCCGAGGANGAGGAGACGGCGATGATCTGTATGACGCCCGAAGACCTGGACAATTATCGTCTGCAAAAGGCGGGCTACCAGATCCCCGAGGATGTGGGCGACGAGGACA---TCAACAAGCGTGTCAAGACGCGGATGAACCCGACAACACACATGTACACGCACTGCGAGATCCACCCGAGTATGCTGCTGGGTATCTGCGCCAGTATCATTCCGTTCCC-----------------------------------------------------------------------------------------------------------------------------------------------------------------------------------------------------------------------------------------------------------------------------------------------------------------------------------------------------------------------------------------------------------------------------------------------------------------------------------------------------------------------------------------------------------------------------------------------------------------------------------------------------------------------------------------------------------------------------------------------------------------------------------------------------------------------------------------------------------
>Phomatospora bellaminuta AFTOL-ID 766
-------------------------------------------------------------CGAAACTGC-GAATGGCTCATTAAATCAGTTATCGTTTATTTGATAGTACCTTACTACTTGGATAACCGTGGTAATT-CTAGAGCTAATACATGCTAAAAACCCCGACTCACGGAAGGGGTGTATTTATTANATTAAAAGCCAATGCCCTTCGGGGCTCACTGGTGATTCATGATAACTTGTCGAATCGCATGGCCTTGCGCCGGCGATGGTTCATTCAAATTTCTGCCCTATCAACTTTCGACGGCTGGGTCTTGGCCAGCCATGGTGACAACGGGTAACGGCAGGGTTAGGGCTCGACCCCGGAGAACGAGCCTGAGAAACG-----TAAGTC---GCTAGGCATCTTGCTAACAGAT------------------------------------CATTTTTACAGGGCT------------------------ATTACA----------------------------------------------------------------------------------------------TGTTAAAAAGCTCGTAGTTGAACCTTGGCCCTGGCTGGCCGGTCCGCCTCACCGCGTGCACTGGTCCGGCCGGGGCTTTCCCTCTGGGGAACCGCATGCCATTCACTTGGTGTGTCGGGGAACCAGGACTTTTACTTTGAAAAAATTAGAGTGTTCAAAGCAGGCCTATGCTCGAATACATTAGCATGGAATAATAGAATAGGACGTGTGGTTCTATTTTGTTGGTTTCTAGGACCGCCGTAATGATTAATAGGGACAGTCGGGGGCATCAGTATTCAATTGTCAGAGGTGAAATTCTTGGATTTATTGAAGACTAACTACTGCGAAAGCATTTGCCAAGGATGTTTTCATTAATCAGGAACGAAAGTTAGGGGATCGAAGACGATTAATCTGGTCGTCGACAGCACTGGG-----------------------------GTGCTAGTCCGCCTCGACCGCGGGCGACACCGTCAAATTGCGGGGACATCCTAAAGGCCGCTGCTACACCTGCGGGCGGGAAACCGCCGGCAGTCGTAATAACGCGCGGCATGACGGGGGCCCAGGCCTCCCGAAATGGACAATCCGCAGCCAAGCCCTAAAGCCGCCCCCGGCGGCCACGGGCGCAGTCCACAGACTAGACGGCGGTGGGGGCCTCCTAGT------------------------------------------------------------GAGCCCTTTGGAGCCTGCGGCTTAA---------------------------------TTTGACTCA-----------ACACGGGG----AAACTCACCAGGTCCAGACACGATGAGGATTGACAGATTGAGAGCT---------------------------------------------------------------------------------------------------------------------------------------------------------------------------------------------------------------------------------------------------------------------------------------------------------------------------------------------------------------------------------------------------------------------------------------------------------------------------------------------------CTTTCTTGATTTCGTGGGTGGTGGTGCATGGCCGTTCTTAGTTGGTGGAGTGATTTGTCTGCTTAATTGCGATAACGAACGAGACCTTAACCTGCTAAATAGCCCGCGTTGCT-----------------------------------------------------------------------------------------------------------------------------------------------------------------------------------------------------------------------------------------------------------------------------------------------------------------------------------------------------------------------------------------------------------------------AATCAATAAGCGGAGGAAAAGAAA-CCAACAGGGATTGCCCC-AG-TAACG-GCGAGTGAAGCGGCAACAGCTCAGATTTGAAATCTGCCCTC----GCGGGCCGAGTTGTAATCTGTAGAGGATGCTTCTGGCAAGGCGCCGTCCGAGTTCCCTGGAACGGGACGCCGGAGAGGGTGAGAGCCCCGTACAGGCGGACGCCGAGCCTCTGTGAAGCTCCTTCGACGAGTCGAGTAGTTTGGGAATGCTGCTCAAAGCGGGAGGTACATTTCTTCTAAAGCTAAATATAGGCCAGAGACCGATAGCGCACAAGTAGAGTGATCGAAAGATGAAAAGCACTTTGAAAAGAGGGTTAAAAAGCACGTGAAATTGTTGAAAGGGAAGCGCCTGTGACCAGACTCGCGCCCGGCGGATCATCCGGCGTT-CTCGCCGGTGCACTCCGCCGGGCTCGGGCCAGCATCGGTCCTGGCGGGGGGATAAAGGCGGCGGGGATGTGGCTCCCTCCGTGGAGTGTTATAGCCCGCCGCTCAATGCCCCCGCCGGGACCGAGGACCGCGCATT--CGCAAGGATGCTGGCGTAATGGTCACCAGCGACCCGTCTTGAAACACGGACCAAGGAGTCAAGCATTAGGGCGAGTGTTTGGGTGTAAAACCCGCACGCGAAATGAAAGTGAACGTAGGTGGGAGCCTCGGCGCACCATCGACCGATCCTGAAGTCTTCGGATGGATTTGAGTAAGAGCCTTACCGCTTGGACCCGAAAGATGGTGAACTATGCTTGTGTAGGGTGAAGCCAGAGGAAACTCTGGTGGAGGCTCGCAGCGGTTCTGACGTGCAAATCGATCGTCAAACATGAGCATGGGGGCGAAAGACTAATCGAACCATCTAGTAGCTGGTTACCGCCGAAGTTTCCCTCAGGATAGCAGTGTTGTTTTCAGTTTTATGAGGTAAAGCGAATGATTAGGGACTCGGGGGCGCTATTTAGCCTTCATCCATTCTCAAACTTTAAATATGTAAGAAGCCCTTGTTGCTTAATTGAACGTGGGCATTCGAATGTATCAACACTAGTGGGCCATTTTTGGTAAGCAGAACTGGCGATGCGGGATGAACCGAACGCGGGGTTAAGGTGCCGGAGTGGACGCTCATCAGACACCACAAAAGGTGTTAGTACATCCAGACAGCAGGTAAGCTCTAAACACCCATTTTACTAACAACCCTCTCTCTCCCCCCCCCCCCTCACGACAACTTTTGGATAATTTGAACTAACAAGATGTATCTAGGACGGTGGCCATGGAAGTCGGAATCCGCTAAGGACT-----------------------------------------------------------------------------------------------------------------------------------------------------------GTGTAACAACTCACCTGCCGAATGTACTAGCCCTGAAAATGGATGGCGCTCAAGCGTCCCACCCATACCCCGCCCCCGGAGTAGAAACGACGCTCCGGGGAGTAGGCGGCCGCGGGGGAG-GTGAC----------------------------------------------------------------------------------------------------------------------------------------------------------------------------------------------------------------------------------------------------------------------------------------------------------------------------------------------------------------------------------------------------------------------------------------------------------------------------------------------------------------------------------------------------------------------------------------------------------------------------------------------------------------------------------------------------------------------------------------------------------------------------------------------------------------------------------------------------------------------------------------------------------------------------------------------------------------------------------------------------------------------------------------------------------------------------------------------------------------------------------------------------------------------------------------------------------------------------------------------------------------------------------------------------------------------------------------------------------------------------------------------------------------------------------------------------------------------------------------------------------------------------------------------------------------------------------------------------------------------------------------------------------------------------------------------------------------------------------------------------------GGTGTGTTCAAGCGCATGACCAATGACATGATAAGCCATCTGCGGCGCTGCATCGATATGGGTAGGAACTTTGATCTGCGTGTNGCTGTCCGCCNTCAGACCGAGACAAATGCCCTCNAGTATTCGNTTGCCACGNGNTAATTGGNGCGATCAGNNAAAAGGCCATGCAATCNACCGCTGGTGTGTCTCAGGTCCTCANCAGGTACACGTTCGCCTCAACTCTTTCTCATNTGAGGNGGACGAATACCCCCNTTGGCCGAGACGGNAAGATTGCAAAGCCTCGGCAGCTGCATAATACACACTGGGGCCTTGTATGCCCGGCTGAGACACCCGAAGGTCAAGCCTGCGGCCTCGTCAAGAATCTGTCACTCATGTGCTACGTCAGTGTTGGGACGCCCTCCGAGCCGCTCATCGAGTTCGCAATAGCCCAAGGCATGGAGGTATTGGAGGAGTACGAGCCTCTTCGCGAGCCGCTCGCCACCAAAATCTTTGTCAACGGTACCTGGGTCGGCATCCACACTCATCCACAACAGCTTGTCAACGTCATTACTCAGCTGCGACGCGATGGCGTCATCCAGTCCGAGGTCTCCCTGGTGCGTGACATTCGCGATCGCGAATACAAGATCTTTTCGGATGCC-GGACGAGTTATGCGGCCTCTATATGCTGTCGAGCAGGCGGATGAT---CAGCCCATC---GAGAAGGGCAATCTAATATTGACGCGGGGCATCCTGGACCAGCTGG---------------------CGTCGGACCCTA---GCTTTGGCTGGGATGGCCTCGCAACCGCTGGCGCCAT-CGAGTACCTGGACGCCGAAGAGGAAGAGACTGCTATGATCTGCATGAGTCCTGAAGATCTGGATAATTTCCAGATGATCAAGCAAGGCGTCATAGCGGATGAATCCGAGATTGCCAAGAACGGTCCCAATGATCGTCTGAAGACGAAGCTCAACCCGACAACGCACATGTACACACATTGCGAGATTCACCCGAGTATGCTTCTAGGCATTTGCGCAAGTATCATCCCCTTTCCGGACCATAACCAGGTATGTCGAAGCCTCAGTAACCCCATTCCAACAACCATGTGATGTTGACACTGGGCTGGTTGCTAACTACTCGACCAGTCGCCCCGTAACACATACCAGTCCGCCATGGGCAAGCAGGCCATGGGCTTCTTCCTTACCAACTATTCTCGCCGCATGGACACGATGGCCAACATCTTGTACTACCCGCAAAAGCCACTTGCCACGACGCAGTCTATGGAGTTCCTCAAATTCAGGGAGCTTCCAGCAGGCCAGAACGCGATTGTCGCGATTGCCTGTTACTCGGGCTATAATCAGGAGGATTCCGTCATCATGAACCAAAGCAGCATCGACCGTGGTCTGTTCCGCAGTCTGTTCTTTCGTTCATACACGGACTCGGAGAAGCGCATCGGCATCAACGTCGTCGAGTCGTTCGAGAAGCCGTTCCGTAGCGATACCCTTCGGCTCAAGCATGGCACTTACNACAAGCTCGATGACGACGGGATCATTGCTCCTGGCGTTCGCGTTTCTGGGGAAGANATTGTCATTGGCAAGACGGTGCCGATTGCGCCCGATGCGCAAGAGCTGGGTCAACGTACTCAGGCTCACGTCAAGCGTGATGCATCGACACCTCTGCGCAGCACAGAGAGTGGCATCATTGACCAGGTCATCATGACCACCAGCCAGGACGGCCTGCGCTATGCCAAGGTGCGCGTTCGCACGACCAAAATTCCTCAGATNGGCGACAAGTTTGCCTCTCGACACGGGCAGAAGGGCACTATTGGTGTCACTTACCGTCACGAGGACATGCCGTTCACGGCGGAGGGCGNGACACCGG
>Phomatospora biseriata MFLUCC 14-0832A
------------------------------------------GGTATAAGCA-TTATACAGCGAAACTGC-GAATGGCTCATTAAATCAGTTATCGTTTATTTGATAGTACCTTACTACTTGGATAACCGTGGTAATT-CTAGAGCTAATACATGCTAAAAACCCCAACTCACGAAGGGGT-GTATTTATTAGATTAAAAGCCAATGCCCTTCGGGGCTCACTGGTGATTCATAATAACTTGTCGAATCGCATGGCCTTGTGCCGGCGATGGTTCATTCAAATTTCTGCCCTATCAACTTTCGACGGCTGGGTCTTGGCCAGCCATGGTGACAACGGGTAACGG-AGGGTTAGGGCTCGACCCCGGAGAACGAGCCTGAGAAACGGCTATTACATCCAAGGAAGGCAGCAGGCGCGCAAATTACCCAATACCGACTCGGTGAGGTAGTGACGATAAATACTGATACAGGGCTCTTTTGGGTCTTGTAATTGGAATGAGTACAATTTAAATCCCTTAACGAGGAACAATTGGAGGGCAAGTCTGGTGCCAGCAGCCGCGGTAATTCCAGCTCCAATAGCGTATATTAAAGTTGTTGCAGTTAAAAAGCTCGTAGTTGAACCTTGGGCCTGGCTGGCCGGTCCGCCTCACCGCGTGCACTGGTCCGGCCGGGTCTTTCCCTCTGGGGAACCGCATGCCATTCACTTGGTGTGTCGGGGAACCAGGACTTTTACTTTGAAAAAATTAGAGTGTTCAAAGCAGGCCTATGCTCGAATACATTAGCATGGAATAATAGAATAGGACGTGTGGTTCTATTTTGTTGGTTTCTAGGACCGCCGTAATGATTAATAGGGACAGTCGGGGGCATCAGTATTCAATTGTCAGAGGTGAAATTCTTGGATTTATTGAAGACTAACTACTGCGAAAGCATTTGCCAAGGATGTTTTCATTAATCAGGAACGAAAGTTAGGGGATCGAAGACGAT----------------------------------------------------------------------------------------------------------------------------------------------------------------------------------------------------------------------------------------------------------------------------------------------------------------------------------------------CAGATACCGTCGTAGTCTTAACCATAAACTATGCCGACTAGGGATCGGACGATGTTATTTTTTGACTCGTTCGGCACCTTACACGAAAGTACAAGTTTCTGGGTTCT-GGGGGGAGTATGGTCGCAAGGCTGAAACTTAAGGA--------------------------------------------------------------------------------------------------------------------------------------------------------------------------------------------------------------------------------------------------------------------------------------------------------------------------------------------------------------------------------------------------------------------------------------------------------------------------------------------------------------------------------------------------------------------------------------------------------------------------------------------------------------------------------------------------------------------------------------------------------------------------------------------------------------------------------------------------------------------------------------------------------------------------------------------------------------------------------------------------------------------------------CTAGCATATCAATAAGCGGAGGAAAAGAAANCCAACAGGGATTGCCCCCAG-TAACGGGCGAGTGAAGCGGCAACAGCTCAGATTTGAAATCTGGCCCCCCAGGGGNCCCGAGTTGTAATCTGTAGAGGATGCTTCTGGCAAGGCGCCGTCCGAGTTCCCTGGAACGGGACGCCGGAGAGGGTGAGAGCCCCGTACAGGCGGACGCCGAGCCTCTGTGAAGCTCCTTCGACGAGTCGAGTAGTTTGGGAATGCTGCTCAAAGCGGGAGGTAAATTTCTTCTAAAGCTAAATATAGGCCAGAGACCGATAGCGCACAAGTAGAGTGATCGAAAGATGAAAAGCACTTTGAAAAGAGGGTTAAAAAGCACGTGAAATTGTTGAAAGGGAAGCGCCTGTGACCAGACTCGCGCCCGGCGGATCATCCGGCGTT-CTCGCCGGTGCACTCCGCCGGGCTCGGGCCAGCATCGGTTCTGGTGGGGGGATAAAGGCGGCGGGGATGTGGCTCCCCC--GGGAGTGTTATAGCCCGCCGCTCAATGCCCTCGCCGGGACCGAGGACCGCGCATT--TGCAAGGATGCTGGCGTAATGGTCACCAGCGACCCGTCTTGAAACACGGACCAAGGAGTCAAGCATTAGGGCGAGTGTTTGGGTGTAAAACCCGCACGCGAAATGAAAGTGAACGTAGGTGGGAGCCTCGGCGCACCATCGACCGATCCTGAAGTCTTCGGATGGATTTGAGTAAGAGCCTTACCGCTTGGACCCGAAAGATGGTGAACTATGCTTGTGTAGGGTGAAGCCAGAGGAAACTCTGGTGGAGGCTCGCAGCGGTTCTGACGTGCAAATCGATCGTCAAACATGAGCATGGGGGCGAAAGACTAATCGAT-------------------------------------------------------------------------------------------------------------------------------------------------------------------------------------------------------------------------------------------------------------------------------------------------------------------------------------------------------------------------------------------------------------------------------------------------------------------------------------------------------------------------------------------------------------------------------------------------------------------------------------------------------------------------------------------------------------------------------------------------------CCAAAATGGCATTCTTGGTCAATTAGAGGAAGTAAAAGTCGTAACAAGGTCTCCGTTGGTGAACCAGCGGAGGGATCATTACG-AAAGGAGTATTCACGTACTCTTCAACCCTTTGTGAA-CTTACCTATTGTCAGTTGCTTCGGCGGGAGGCCCCTGGGAGGGGCCCCGGGGCCCGGTCCTGAGCCGGGCTCCCGCCGGAGGAGCGCAACCA----AAACTCTTGCTGT-ACCTCAGTGGCACCTCCGAGTAA---AAAACAAAAAAACAAGTT-AAAACTTTCAACAACGGATCTCTTGGTTCTGGCATCGATGAAGAACGCAGCGAAATGCGATAAGTAATGTGAATTGCAGAATTCAGTGAATCATCGAATCTTTGAACGCACATTGCGCCCGCCAGCATTCTGGCGGGCATGCCTGTTCGAGCGTCATTTCAACCCCTCAGGCCCTGGTGCCTGGCGTCGGGGCATCTCCCT---CGCGGGAGGCCCCCAGAGACAGTGGCGGACCCGCCGCGGCTCCGAGCGCAGTAGTAAAATATCTCGCTCAGGAGGCCCGC--GGAGGAGCTTT-CCGGCCGTAAAACCAGGTCTGC----------------AAAGACCGACCCCACCAAGGTGACTCGATCAGGATGTCCCTTGT-----------------------------------------------------------------------------------------------------------------------------------------------------------------------------------------------------------------------------------------------------------------------------------------------------------------------------------------------------------------------------------------------------------------------------------------------------------------------------------------------------------------------------------------------------------------------------------------------------------------------------------------------------------------------------------------------------------------------------------------------------------------------------------------------------------------------------------------------------------------------------------------------------------------------------------------------------------------------------------------------------------------------------------------------------------------------------------------------------------------------------------------------------------------------------------------------------------------------------------------------------------------------------------------------------------------------------------------------------------------------------------------------------------------------------------------------------------------------------------------------------------------------------------------------------------------------------------------------------------------------------------------------------------------------------------------------------------------------------------------------------------------------------------------------------------------------------------------------------------------------------------------------------------------------------------------------------------------------------------------------------------------------------------------------------------------------------------------------------------------------------------------------------------------------------------------------------------------------------------------------------------------------------------------------------------------------------------------------------------------------------------------------------------------------------------------------------------------------------------------------------------------------------------------------------------------------------------------------------------------------------------------------------------------------------------------------------------------------------------------------------------------------------------------------------------------------------------------------------------------------------------------------------------------------------------------------------------------------------------------------------------------------
>Phomatospora biseriata MFLUCC 14-0832B
-----------GCTGTCTCAAAGATTAAGCCATGCATGTCTAAGTATAAGCAATTATACAGCGAAACTGC-GAATGGCTCATTAAATCAGTTATCGTTTATTTGATAGTACCTTACTACTTGGATAACCGTGGTAATT-CTAGAGCTAATACATGCTAAAAACCCCAACTCACGAAGGGGT-GTATTTATTAGATTAAAAGCCAATGCCCTTCGGGGCTCACTGGTGATTCATAATAACTTGTCGAATCGCATGGCCTTGTGCCGGCGATGGTTCATTCAAATTTCTGCCCTATCAACTTTCGACGGCTGGGTCTTGGCCAGCCATGGTGACAACGGGTAACGG-AGGGTTAGGGCTCGACCCCGGAGAACGAGCCTGAGAAACGGCTATTACATCCAAGGAAGGCAGCAGGCGCGCAAATTACCCAATACCGACTCGGTGAGGTAGTGACGATAAATACTGATACAGGGCTCTTTTGGGTCTTGTAATTGGAATGAGTACAATTTAAATCCCTTAACGAGGAACAATTGGAGGGCAAGTCTGGTGCCAGCAGCCGCGGTAATTCCAGCTCCAATAGCGTATATTAAAGTTGTTGCAGTTAAAAAGCTCGTAGTTGAACCTTGGGCCTGGCTGGCCGGTCCGCCTCACCGCGTGCACTGGTCCGGCCGGGTCTTTCCCTCTGGGGAACCGCATGCCATTCACTTGGTGTGTCGGGGAACCAGGACTTTTACTTTGAAAAAATTAGAGTGTTCAAAGCAGGCCTATGCTCGAATACATTAGCATGGAATAATAGAATAGGACGTGTGGTTCTATTTTGTTGGTTTCTAGGACCGCCGTAATGATTAATAGGGACAGTCGGGGGCATCAGTATTCAATTGTCAGAGGTGAAATTCTTGGATTTATTGAAGACTAACTACTGCGAAAGCATTTGCCAAGGATGTTTTCATTAATCAGGAACGAAAGTTAGGGGATCGAAGACGAT----------------------------------------------------------------------------------------------------------------------------------------------------------------------------------------------------------------------------------------------------------------------------------------------------------------------------------------------CAGATACCGTCGTAGTCTTAACCATAAACTATGCCGACTAGGGATCGGACGATGTTATTTTTTGACTCGTTCGGCACCTTACACGAAAGTACAAGTTTCTGGGT-----------------------------------------------------------------------------------------------------------------------------------------------------------------------------------------------------------------------------------------------------------------------------------------------------------------------------------------------------------------------------------------------------------------------------------------------------------------------------------------------------------------------------------------------------------------------------------------------------------------------------------------------------------------------------------------------------------------------------------------------------------------------------------------------------------------------------------------------------------------------------------------------------------------------------------------------------------------------------------------------------------------------------------------------------------------------CTAGCATATCAATAAGCGGAGGAAAAGAAAACCAACAGGGATTGCCCCNAG-TAACGGGCGAGTGAAGCGGCAACAGCTCAGATTTGAAATCTGGCCCCCCAGGGGGCCCGAGTTGTAATCTGTAGAGGATGCTTCTGGCAAGGCGCCGTCCGAGTTCCCTGGAACGGGACGCCGGAGAGGGTGAGAGCCCCGTACAGGCGGACGCCGAGCCTCTGTGAAGCTCCTTCGACGAGTCGAGTAGTTTGGGAATGCTGCTCAAAGCGGGAGGTAAATTTCTTCTAAAGCTAAATATAGGCCAGAGACCGATAGCGCACAAGTAGAGTGATCGAAAGATGAAAAGCACTTTGAAAAGAGGGTTAAAAAGCACGTGAAATTGTTGAAAGGGAAGCGCCTGTGACCAGACTCGCGCCCGGCGGATCATCCGGCGTT-CTCGCCGGTGCACTCCGCCGGGCTCGGGCCAGCATCGGTTCTGGTGGGGGGATAAAGGCGGCGGGGATGTGGCTCCCCC--GGGAGTGTTATAGCCCGCCGCTCAATGCCCTCGCCGGGACCGAGGACCGCGCATT--TGCAAGGATGCTGGCGTAATGGTCACCAGCGACCCGTCTTGAAACACGGACCAAGGAGTCAAGCATTAGGGCGAGTGTTTGGGTGTAAAACCCGCACGCGAAATGAAAGTGAACGTAGGTGGGAGCCTCGGCGCACCATCGACCGATCCTGAAGTCTTCGGATGGATTTGAGTAAGAGCCTTACCGCTTGGACCCGAAAGATGGTGAACTATGCTTGTGTAGGGTGAAGCCAGAGGAAACTCTGGTGGAGGCTCGCAGCGGTTCTGACGTGCAAATCGATCGTCAAACATGAGCATGGGGGCGAAAGACTAATCGAT-------------------------------------------------------------------------------------------------------------------------------------------------------------------------------------------------------------------------------------------------------------------------------------------------------------------------------------------------------------------------------------------------------------------------------------------------------------------------------------------------------------------------------------------------------------------------------------------------------------------------------------------------------------------------------------------------------------------------------------------------------CCAAAATGGCATTCTTGGTCAATTAGAGGAAGTAAAAGTCGTAACAAGGTCTCCGTTGGTGAACCAGCGGAGGGATCATTACG-AAAGGAGTATTCACGTACTCTTCAACCCTTTGTGAA-CTTACCTATTGTCAGTTGCTTCGGCGGGAGGCCCCTGGGAGGGGCCCCGGGGCCCGGTCCTGAGCCGGGCTCCCGCCGGAGGAGCGCAACCA----AAACTCTTGCTGT-ACCTCAGTGGCACCTCCGAGTAA---AAAACAAAAAAACAAGTT-AAAACTTTCAACAACGGATCTCTTGGTTCTGGCATCGATGAAGAACGCAGCGAAATGCGATAAGTAATGTGAATTGCAGAATTCAGTGAATCATCGAATCTTTGAACGCACATTGCGCCCGCCAGCATTCTGGCGGGCATGCCTGTTCGAGCGTCATTTCAACCCCTCAGGCCCTGGTGCCTGGCGTCGGGGCATCTCCCT---CGCGGGAGGCCCCCAGAGACAGTGGCGGACCCGCCGCGGCTCCGAGCGCAGTAGTAAAATATCTCGCTCAGGAGGCCCGC--GGAGGAGCTTT-CCGGCCGTAAAACCAGGTCTGC----------------AAAGACCGACCCCACCAAGGTGACTCGATCAGGATGTCCCTTGT-----------------------------------------------------------------------------------------------------------------------------------------------------------------------------------------------------------------------------------------------------------------------------------------------------------------------------------------------------------------------------------------------------------------------------------------------------------------------------------------------------------------------------------------------------------------------------------------------------------------------------------------------------------------------------------------------------------------------------------------------------------------------------------------------------------------------------------------------------------------------------------------------------------------------------------------------------------------------------------------------------------------------------------------------------------------------------------------------------------------------------------------------------------------------------------------------------------------------------------------------------------------------------------------------------------------------------------------------------------------------------------------------------------------------------------------------------------------------------------------------------------------------------------------------------------------------------------------------------------------------------------------------------------------------------------------------------------------------------------------------------------------------------------------------------------------------------------------------------------------------------------------------------------------------------------------------------------------------------------------------------------------------------------------------------------------------------------------------------------------------------------------------------------------------------------------------------------------------------------------------------------------------------------------------------------------------------------------------------------------------------------------------------------------------------------------------------------------------------------------------------------------------------------------------------------------------------------------------------------------------------------------------------------------------------------------------------------------------------------------------------------------------------------------------------------------------------------------------------------------------------------------------------------------------------------------------------------------------------------------------------------------------
>Phomatospora striatigera CBS 133932
------------------------------------------------------------------------------------------------------------------------------------------------------------------------------------------------------------------------------------------------------------------------------------------------------------------------------------------------------------------------------------------------------------------------------------------------------------------------------------------------------------------------------------------------------------------------------------------------------------------------------------------------------------------------------------------------------------------------------------------------------------------------------------------------------------------------------------------------------------------------------------------------------------------------------------------------------------------------------------------------------------------------------------------------------------------------------------------------------------------------------------------------------------------------------------------------------------------------------------------------------------------------------------------------------------------------------------------------------------------------------------------------------------------------------------------------------------------------------------------------------------------------------------------------------------------------------------------------------------------------------------------------------------------------------------------------------------------------------------------------------------------------------------------------------------------------------------------------------------------------------------------------------------------------------------------------------------------------------------------------------------------------------------------------------------------------------------------------------------------------------------------------------------------------------------------------------------------------------------------------------------------------------------------------------------------------------------------------------------------------------------------------------------------------------------------------------------------------------------------------------------------------------------------------------GCATATCAATAAGCGGAGGAAAAGAAA-CCAACAGGGATTGCCCC-AG-TAACG-GCGAGTGAAGCGGCAACAGCTCAGATTTGAAATCTGTCCTC----ACGGACCGAGTTGTAATCTGTAGAGGATGCTTCTGGCAAGGCGCCGTCCGAGTTCCCTGGAACGGGACGCCGGAGAGGGTGAGAGCCCCGTACAGGCGGACGCCGAGCCTCTGTGAAGCTCCTTCGACGAGTCGAGTAGTTTGGGAATGCTGCTCAAAGCGGGAGGTAAATTTCTTCTAAAGCTAAATATAGGCCAGAGACCGATAGCGCACAAGTAGAGTGATCGAAAGATGAAAAGCACTTTGAAAAGAGGGTTAAAAAGCACGTGAAATTGTTGAAAGGGAAGCGCCTGTGACCAGACTCGCGCCCGGCGGATCATCCGGCGTT-CTCGCCGGTGCACTGCGCCGGGCTCGGGCCAGCATCGGTTCTAGCGGGGGGATAAAAGCGGCGGGGATGTGGCTCCCCCCGGGGAGTGTTATAGCCCGCCGCCCAATGCCCCCGCCGGGACCGAGGACCGCGCATTTATGCAAGGATGCTGGCGTAATGGTCACCAGCGACCCGTCTTGAAACACGGACCAAGGAGTCAAGCATTAGGGCGAGTGTTTGGGTGTAAAACCCGCACGCGAAATGAAAGTGAACGTAGGTGGGAGCCTCGGCGCACCATCGACCGATCCTGAAGTCTTCGGATGGATTTGAGTAAGAGCCTTAACGCTTGGACCCGAAAGATGGTGAACTATGCTTGTGTAGGGTGAAGCCAGAGGAAACTCTGGTGGAGGCTCGCAGCGGTTCTGACGTGCAAATCGATCGTCAAACATGAGCATGGGGGCGAAAGACTAATCGAACCATCTAGTAGCTGGTTACCGCCGAA---------------------------------------------------------------------------------------------------------------------------------------------------------------------------------------------------------------------------------------------------------------------------------------------------------------------------------------------------------------------------------------------------------------------------------------------------------------------------------------------------------------------------------------------------------------------------------------------------------------------------------------------------------------------------------------------------------------------------------------------------------------------GTAACAAGGTCTCCGTTGGTGAACCAGCGGAGGGATCATTACG-AAAGGAGTATTCCGGTACTCTTCAACCCTTTGTGAA-CTTATTACTCGTCTGTTGCTTCGGCGGGAGGCCCCTGGGAGGGGCCCCGGGGCCCGGTCCTGAGCCGGGCTCCCGCCGGAGGAGCACAAAACTTAAAAACTCTTGTTGT-AACCCAGTGGCACGTCCGAGTCA----AAACATAAAAACAAGTT-AAAACTTTCAACAACGGATCTCTTGGTTCTGGCATCGATGAAGAACGCAGCGAAATGCGATAAGTAATGTGAATTGCAGAATTCAGTGAATCATCGAATCTTTGAACGCACATTGCGCCCGCCAGTATTCTGGCGGGCATGCCTGTTCGAGCGTCATTTCAACCCCTCGGGCCCTGGTGCCTGGCGTCGGGGCTTTCCCGCTCACCCGGGAAGCCCTTAGAAACAGTGGCGGACCCGCCGCGGCTCCGAGCGCAGTAGTCAAAT-TCTCGCTTAGGAGGTCCGT--GGGGGGGCTTTACCGGCCGTTAAACCGGGCACTC---GTGTCCACTTTTACAAGGTTGACCTCG-------GATCAGGTAGGAATACCCGCTGAACTTAAGCATATCAAT-------------------------------------------------------------------------------------------------------------------------------------------------------------------------------------------------------------------------------------------------------------------------------------------------------------------------------------------------------------------------------------------------------------------------------------------------------------------------------------------------------------------------------------------------------------------------------------------------------------------------------------------------------------------------------------------------------------------------------------------------------------------------------------------------------------------------------------------------------------------------------------------------------------------------------------------------------------------------------------------------------------------------------------------------------------------------------------------------------------------------------------------------------------------------------------------------------------------------------------------------------------------------------------------------------------------------------------------------------------------------------------------------------------------------------------------------------------------------------------------------------------------------------------------------------------------------------------------------------------------------------------------------------------------------------------------------------------------------------------------------------------------------------------------------------------------------------------------------------------------------------------------------------------------------------------------------------------------------------------------------------------------------------------------------------------------------------------------------------------------------------------------------------------------------------------------------------------------------------------------------------------------------------------------------------------------------------------------------------------------------------------------------------------------------------------------------------------------------------------------------------------------------------------------------------------------------------------------------------------------------------------------------------------------------------------------------------------------------------------------------------------------------------------------------------------------------------------------------------------------------------------------------------------------------------------------------------------------------------------------------------
>Phomatospora viticola MFLU16-1973
---------------------------------------------------------------------------------------------------------------------------------------------------------------------------------------------------------------------------------------------------------------------------------------------------------------------------------------------------------------------------------------------------------------------------------------------------------------------------------------------------------------------------------------------------------------------------------------------------------------------------------------------------------------------------------------------------------------------------------------------------------------------------------------------------------------------------------------------------------------------------------------------------------------------------------------------------------------------------------------------------------------------------------------------------------------------------------------------------------------------------------------------------------------------------------------------------------------------------------------------------------------------------------------------------------------------------------------------------------------------------------------------------------------------------------------------------------------------------------------------------------------------------------------------------------------------------------------------------------------------------------------------------------------------------------------------------------------------------------------------------------------------------------------------------------------------------------------------------------------------------------------------------------------------------------------------------------------------------------------------------------------------------------------------------------------------------------------------------------------------------------------------------------------------------------------------------------------------------------------------------------------------------------------------------------------------------------------------------------------------------------------------------------------------------------------------------------------------------------------------------------------------------------------------------------AATCAATAAGCGGAGGAAAAGAAA-CCAACAGGGATTGCCCC-AG-TAACG-GCGAGTGAAGCGGCAACAGCTCAGATTTGAAATCTGCCCTC----GCGGACCGAGTTGTAATCTGTAGAGGATGCTTCTGGCAAGGCGCCGTCCGAGTTCCCTGGAACGGGACGCCGGAGAGGGTGAGAGCCCCGTACAGGCGGACGCCGAGCCTCTGTGAAGCTCCTTCGACGAGTCGAGTAGTTTGGGAATGCTGCTCAAAGCGGGAGGTACATTTCTTCTAAAGCTAAATATAGGCCAGAGACCGATAGCGCACAAGTAGAGTGATCGAAAGATGAAAAGCACTTTGAAAAGAGGGTTAAAAAGCACGTGAAATTGTTGAAAGGGAAGCGCCTGTGACCAGACTCGCGCCCGGCGGATCATCCGGCGTT-CTCGCCGGTGCACTCCGCCGGGCTCGGGCCAGCATCGGTCCTGGCGGGGGGATAAAGGCGGCGGGGATGTGGCTCCCCCCGTGGAGTGTTATAGCCCGCCGCTCAATGCCCCCGCCGGGACCGAGGACCGCGCATT--CGCAAGGATGCTGGCGTAATGGTCACCAGCGACCCGTCTTGAAACACGGACCAAGGAGTCAAGCATTAGGGCGAGTGTTTGGGTGTAAAACCCGCACGCGAAATGAAAGTGAACGTAGGTGGGAGCCTCGGCGCACCATCGACCGATCCTGAAGTCTTCGGATGGATTTGAGTAAGAGCCTTACCGCTTGGACCCGAAAGATGGTGAACTATGCTTGTGTAGGGTGAAGCCAGAGGAAACTCTGGTGGAGGCTCGCAGCGGTTCTGACGTGCAAATCGATCGTCAAACATGAGCATGGGGGCGAAAGACTAATCGA------------------------------------------------------------------------------------------------------------------------------------------------------------------------------------------------------------------------------------------------------------------------------------------------------------------------------------------------------------------------------------------------------------------------------------------------------------------------------------------------------------------------------------------------------------------------------------------------------------------------------------------------------------------------------------------------------------------------------------------------------------------------------------------------GTAACAAGGTCTCCGTTGGTGAACCAGCGGAGGGATCATTACG-AAAGGAGTATTCCAGTACTCTTCAACCCTTTGTGAA-CTTATCACTCGTCTGTTGCTTCGGCGGGAGGCCCCTGGGAGGGGCCCCGGGGCCCGGTCCTGAGCCGGGCTCCCGCCGGAGGAGCACAAAACCCAAAAACTCTTGTTGT-AACCCAGTGGCACGTCCGAGTAA----AAACATAAAAACAAGTT-AAAACTTTCAACAACGGATCTCTTGGTTCTGGCATCGATGAAGAACGCAGCGAAATGCGATAAGTAATGTGAATTGCAGAATTCAGTGAATCATCGAATCTTTGAACGCACATTGCGCCCGCCAGTATTCTGGCGGGCATGCCTGTTCGAGCGTCATTTCAACCCCTCGAGCCCTGGTGCCTGGCGTCGGGGCTTTTCCGCTCACCCGGGAGGCCCTTAGAAACAGTGGCGGACCCGCCGCGGCTCCGAGCGCAGTAGTTAAA--TCTCGCTTAGGAGGCCCGC--GGGGGGGCTTT-CCGGCCGTAAAACCGGGTTG------------------CAAGATCGACCCCG-------GATCAGATAGGAATATCCATTG------------------------------------------------------------------------------------------------------------------------------------------------------------------------------------------------------------------------------------------------------------------------------------------------------------------------------------------------------------------------------------------------------------------------------------------------------------------------------------------------------------------------------------------------------------------------------------------------------------------------------------------------------------------------------------------------------------------------------------------------------------------------------------------------------------------------------------------------------------------------------------------------------------------------------------------------------------------------------------------------------------------------------------------------------------------------------------------------------------------------------------------------------------------------------------------------------------------------------------------------------------------------------------------------------------------------------------------------------------------------------------------------------------------------------------------------------------------------------------------------------------------------------------------------------------------------------------------------------------------------------------------------------------------------------------------------------------------------------------------------------------------------------------------------------------------------------------------------------------------------------------------------------------------------------------------------------------------------------------------------------------------------------------------------------------------------------------------------------------------------------------------------------------------------------------------------------------------------------------------------------------------------------------------------------------------------------------------------------------------------------------------------------------------------------------------------------------------------------------------------------------------------------------------------------------------------------------------------------------------------------------------------------------------------------------------------------------------------------------------------------------------------------------------------------------------------------------------------------------------------------------------------------------------------------------------------------------------------------------------------------------------------
>Tenuimurus clematidis MFLU16-1971
---------------------------------------------------------------------------------------------------------------------------------------------------------------------------------------------------------------------------------------------------------------------------------------------------------------------------------------------------------------------------------------------------------------------------------------------------------------------------------------------------------------------------------------------------------------------------------------------------------------------------------------------------------------------------------------------------------------------------------------------------------------------------------------------------------------------------------------------------------------------------------------------------------------------------------------------------------------------------------------------------------------------------------------------------------------------------------------------------------------------------------------------------------------------------------------------------------------------------------------------------------------------------------------------------------------------------------------------------------------------------------------------------------------------------------------------------------------------------------------------------------------------------------------------------------------------------------------------------------------------------------------------------------------------------------------------------------------------------------------------------------------------------------------------------------------------------------------------------------------------------------------------------------------------------------------------------------------------------------------------------------------------------------------------------------------------------------------------------------------------------------------------------------------------------------------------------------------------------------------------------------------------------------------------------------------------------------------------------------------------------------------------------------------------------------------------------------------------------------------------------------------------------------------------------CTAGCATATCAATAAGCGGAGGAAAAGAAAACCAACAGGGATTGCCCC-AG-TAACG-GCGAGTGAAGCGGCAACAGCTCAGATTTGAAATCTGGCCTC-----GGGCCCGAGTTGTAATCTGTAGAGGATGCTTTTGGCAAGGCGCCGTCCGAGTTCCCTGGAACGGGACGCCGGAGAGGGTGAGAGCCCCGTACAGGTGGACGCCGAGCCTCTGTAAAGCTCCTTCGACGAGTCGAGTAGTTTGGGAATGCTGCTCAAAGTGGGAGGTATATTTCTTCTAAAGCTAAATATAGGCCAGAGACCGATAGCGCACAAGTAGAGTGATCGAAAGATGAAAAGCACTTTGAAAAGAGGGTTAAAAAGTACGTGAAATTGTTGAAAGGGAAGCGCTTGTGACCAGACTTGCGCCCGGCGAATCATCCGGCGTT-CTCGCCGGTGCACTAC-CCAGGTTCAGGCCAGCATCGGTTTTAGCGGGGGGATAAAGGCAGCGGGAATGTGGCTCCCTC-GGGGAGTGTTATAGCCCGCCGCTTAATACCCTCGCCGGGACCGAGGACCGCGCTTC--TGCAAGGATGCTGGCGTAATGGTCATCAGCGACCCGTCTTGAAACACGGACCAAGGAGTCAAGCATTAGGGCGA-TGTTTGGGTGTCAAACCCGCACGCGAAATGAAAGTGAACGCAGGTGGGAGCTTCGGCGCATCATCGACCGATCCTGAAGTTCTCGGATGGATTTGAGTAAGAGCC-TACGGCTTGGACCCGAAAGATGGTGAACTATGCTTGTGTAGGGTGAAGCCAGAGGAAACTCTGGTGGAGGCTCGCAGCGGTTCTGACGTGCAAATCGATCGTCAAATATGGGCATGGGGGCGAAAGACTAATCGA------------------------------------------------------------------------------------------------------------------------------------------------------------------------------------------------------------------------------------------------------------------------------------------------------------------------------------------------------------------------------------------------------------------------------------------------------------------------------------------------------------------------------------------------------------------------------------------------------------------------------------------------------------------------------------------------------------------------------------------------------------------------------------------------GTAACAAGGTCTCCGTTGGTGAACCAGCGGAGGGATCATTACG-AAGGGAGTATTCACGTACTCTTCAACCCCTTGTGAA-CNTACCTAT----AGTTGCCTCGGCGGGA-------------------------------------GGGCTCCCGCCGGAGGACCC----------AAACTCTTGTCGT-AACCCAGTGGCACTTCTGAGTAA---AAAACAAA-----AAGTT-AAAACTTTCAACAACGGATCTCTTGGTTCTGGCATCGATGAAGAACGCAGCAAAATGCGATAAGTAATGTGAATTGCAGAATTCAGTGAATCATCGAATCTTTGAACGCACATTGCGCCCGCCAGTATTCTGGCGGGCATGCCTGTTCGAGCGTCATTTCAACC-CTCAAGCCCTGGTGTTTGGTGTTGGGGATCTCTCGT----GCGGGAGCCCCCCAAAAACAGTGGCGGACTCGCTGCAGCTCCGAGCGTAGTAG------ACCTCGCCTGGAACGC------GGAGGGGCTTT-CCGGCCGTAAAACCGGATTC------------------TGAAGTTGACCTCG-------GA--------------------------------------------------------------------------------------------------------------------------------------------------------------------------------------------------------------------------------------------------------------------------------------------------------------------------------------------------------------------------------------------------------------------------------------------------------------------------------------------------------------------------------------------------------------------------------------------------------------------------------------------------------------------------------------------------------------------------------------------------------------------------------------------------------------------------------------------------------------------------------------------------------------------------------------------------------------------------------------------------------------------------------------------------------------------------------------------------------------------------------------------------------------------------------------------------------------------------------------------------------------------------------------------------------------------------------------------------------------------------------------------------------------------------------------------------------------------------------------------------------------------------------------------------------------------------------------------------------------------------------------------------------------------------------------------------------------------------------------------------------------------------------------------------------------------------------------------------------------------------------------------------------------------------------------------------------------------------------------------------------------------------------------------------------------------------------------------------------------------------------------------------------------------------------------------------------------------------------------------------------------------------------------------------------------------------------------------------------------------------------------------------------------------------------------------------------------------------------------------------------------------------------------------------------------------------------------------------------------------------------------------------------------------------------------------------------------------------------------------------------------------------------------------------------------------------------------------------------------------------------------------------------------------------------------------------------------------------------------------------------------------------------------------
>Tenuimurus clematidis MFLUCC14-0833
---------------------------------------------------------------------------------------------------------------------------------------------------------------------------------------------------------------------------------------------------------------------------------------------------------------------------------------------------------------------------------------------------------------------------------------------------------------------------------------------------------------------------------------------------------------------------------------------------------------------------------------------------------------------------------------------------------------------------------------------------------------------------------------------------------------------------------------------------------------------------------------------------------------------------------------------------------------------------------------------------------------------------------------------------------------------------------------------------------------------------------------------------------------------------------------------------------------------------------------------------------------------------------------------------------------------------------------------------------------------------------------------------------------------------------------------------------------------------------------------------------------------------------------------------------------------------------------------------------------------------------------------------------------------------------------------------------------------------------------------------------------------------------------------------------------------------------------------------------------------------------------------------------------------------------------------------------------------------------------------------------------------------------------------------------------------------------------------------------------------------------------------------------------------------------------------------------------------------------------------------------------------------------------------------------------------------------------------------------------------------------------------------------------------------------------------------------------------------------------------------------------------------------------------------CTAGCATATCAATAAGCGGAGGAAAAGAAAACCAACAGGGATTGCCCC-AG-TAACG-GCGAGTGAAGCGGCAACAGCTCAGATTTGAAATCTGGCCTC-----GGGCCCGAGTTGTAATCTGTAGAGGATGCTTTTGGCAAGGCGCCGTCCGAGTTCCCTGGAACGGGACGCCGGAGAGGGTGAGAGCCCCGTACAGGTGGACGCCGAGCCTCTGTAAAGCTCCTTCGACGAGTCGAGTAGTTTGGGAATGCTGCTCAAAGTGGGAGGTATATTTCTTCTAAAGCTAAATATAGGCCAGAGACCGATAGCGCACAAGTAGAGTGATCGAAAGATGAAAAGCACTTTGAAAAGAGGGTTAAAAAGTACGTGAAATTGTTGAAAGGGAAGCGCTTGTGACCAGACTTGCGCCCGGCGAATCATCCGGCGTT-CTCGCCGGTGCACTAC-CCAGGTTCAGGCCAGCATCGGTTTTAGCGGGGGGATAAAGGCAGCGGGAATGTGGCTCCCTC-GGGGAGTGTTATAGCCCGCCGCTTAATACCCTCGCCGGGACCGAGGACCGCGCTTC--TGCAAGGATGCTGGCGTAATGGTCATCAGCGACCCGTCTTGAAACACGGACCAAGGAGTCAAGCATTAGGGCGA-TGTTTGGGTGTCAAACCCGCACGCGAAATGAAAGTGAACGCAGGTGGGAGCTTCGGCGCATCATCGACCGATCCTGAAGTTCTCGGATGGATTTGAGTAAGAGCC-TACGGCTTGGACCCGAAAGATGGTGAACTATGCTTGTGTAGGGTGAAGCCAGAGGAAACTCTGGTGGAGGCTCGCAGCGGTTCTGACGTGCAAATCGATCGTCAAATATGGGCATGGGGGCGAAAGACTAATCGA------------------------------------------------------------------------------------------------------------------------------------------------------------------------------------------------------------------------------------------------------------------------------------------------------------------------------------------------------------------------------------------------------------------------------------------------------------------------------------------------------------------------------------------------------------------------------------------------------------------------------------------------------------------------------------------------------------------------------------------------------------------------------------------------GTAACAAGGTCTCCGTTGGTGAACCAGCGGAGGGATCATTACG-AAGGGAGTATTCACGTACTCTTCAACCCCTTGTGAA-CNTACCTAT----AGTTGCCTCGGCGGGA-------------------------------------GGGCTCCCGCCGGAGGACCC----------AAACTCTTGTCGT-AACCCAGTGGCACTTCTGAGTAA---AAAACAAA-----AAGTT-AAAACTTTCAACAACGGATCTCTTGGTTCTGGCATCGATGAAGAACGCAGCAAAATGCGATAAGTAATGTGAATTGCAGAATTCAGTGAATCATCGAATCTTTGAACGCACATTGCGCCCGCCAGTATTCTGGCGGGCATGCCTGTTCGAGCGTCATTTCAACC-CTCAAGCCCTGGTGTTTGGTGTTGGGGATCTCTCGT----GCGGGAGCCCCCCAAAAACAGTGGCGGACTCGCTGCAGCTCCGAGCGTAGTAG------ACCTCGCCTGGAACGC------GGAGGGGCTTT-CCGGCCGTAAAACCGGATTC------------------TGAAGTTGACCTCG-------GA--------------------------------------------------------------------------------------------------------------------------------------------------------------------------------------------------------------------------------------------------------------------------------------------------------------------------------------------------------------------------------------------------------------------------------------------------------------------------------------------------------------------------------------------------------------------------------------------------------------------------------------------------------------------------------------------------------------------------------------------------------------------------------------------------------------------------------------------------------------------------------------------------------------------------------------------------------------------------------------------------------------------------------------------------------------------------------------------------------------------------------------------------------------------------------------------------------------------------------------------------------------------------------------------------------------------------------------------------------------------------------------------------------------------------------------------------------------------------------------------------------------------------------------------------------------------------------------------------------------------------------------------------------------------------------------------------------------------------------------------------------------------------------------------------------------------------------------------------------------------------------------------------------------------------------------------------------------------------------------------------------------------------------------------------------------------------------------------------------------------------------------------------------------------------------------------------------------------------------------------------------------------------------------------------------------------------------------------------------------------------------------------------------------------------------------------------------------------------------------------------------------------------------------------------------------------------------------------------------------------------------------------------------------------------------------------------------------------------------------------------------------------------------------------------------------------------------------------------------------------------------------------------------------------------------------------------------------------------------------------------------------------------------------------
