# Supplementary material for: Lanspora dorisauae, a new marine fungus from rocky shores in Taiwan
Source: PeerJ. 2023 Aug 28;11:e15958. doi: 10.7717/peerj.15958 (PMC10470443; doi:10.7717/peerj.15958)
Supplement: Supplemental Information 3 [file peerj-11-15958-s003.txt]

>seqLanspora dorisauae NTOU6104 ITS
GCGGAGGGAtCATTACGAAAAGGAGTATCCGTACTCTTAAACCCTTTGTGAACCTTACCCATCGTCAGTTGCTTCGGCGGGAGGCCCCTGGGAGGGGCCCCGGGGCCCGGCCTGAGCCGGGCTCCCGCCGGAGGAGCGCAAACCAAACTCTTGCTGTAACCCCAGTGGAACGTCCGAGTCAAGAACAAATAAACAAGTTAAAACTTTCAACAACGGATCTCTTGGTTCTGGCATCGATGAAGAACGCAGCGAAATGCGATAAGTAATGTGAATTGCAGAATTCAGTGAATCATCGAATCTTTGAACGCACATTGCGCCCGCCAGTATTCTGGCGGGCATGCCTGTTCGAGCGTCATTTCAACCACTCAGGCCCTGGTGCCTGGCGTCGGGGTGTCTCCCTTAACACGGAAAACCCCTAGAGACAGTGGCGGACCCGCCGCGGCTCCGAGCGCAGTAGTTAAATATCCCGCTAAGGAGGCCCGCGGGGGGGGGATTCCCGGCCGTAAAAACCCTTCTCTCGCGAGAAAAATCTCAAGGTTGACCTCGGATCAGGTAGGAATACCCGC

>seqLanspora dorisauae NTOU6104 18S
TCTCAAAGATTAAGCCATGCATGTCTAAGTATAAGCAATTATACAGCGAAACTGCGAATGGCTCATTAAATCAGTTATCGTTTATTTGATAGTACCTTACTACTTGGATAACCGTGGTAATTCTAGAGCTAATACATGCTAAAAACCCCGACTCTCGGAGGGGTGTATTTATTAGATTAAAAGCCAATGCCCTCCGGGGCTCACTGGTGATTCATGATAACTTGTCGAATCGCATGGCCTTGCGCCGGCGATGGTTCATTCAAATTTCTGCCCTATCAACTTTCGACGGCTGGGTCTTGGCCAGCCATGGTGACAACGGGTAACGGAGGGTTAGGGCTCGACCCCGGAGAACGAGCCTGAGAAACGGCTATTACATCCAAGGAAGGCAGCAGGCGCGCAAATTACCCAATACCGACTCGGTGAGGTAGTGACGATAAATACTGATACAGGGCTCTTTTGGGTCTTGTAATTGGAATGAGTACAATT

>seqLanspora dorisauae NTOU6104 28S
CAACAGGGATtGcCCCAGTAACGGCGAGTGAAGCGGCAACAGCTCAGATTTGAAATCTGGCCCCCAGGGCCCGAGTTGTAATCTGTAGAGGATGTTTCTGGCAAGGCGCCGTCCGAGTTCCCTGGAACGGGACGCCGGAGAGGGTGAGAGCCCCGTACAGGCGGACGCCGAGCCTCTGTGAAGCTCCTTCGACGAGTCGAGTAGTTTGGGAATGCTGCTCAAAGCGGGAGGTAAATTTCTTCTAAAGCTAAATATAGGCCAGAGACCGATAGCGCACAAGTAGAGTGATCGAAAGATGAAAAGCACTTTGAAAAGAGGGTTAAAAAGCACGTGAAATTGTTGAAAGGGAAGCGCCTGTGACCAGACTCGCGCCCGGCGGATCATCCGGCGTTCTCGCCGGTGCACTCCGCCGGGCTCGGGCCAGCATCGGTTCTGGCGGGGGGATAAAGGCGGCGGGGATGTGGCTCCCCCGGGAGTGTTATAGCCCGCCGCTCAATGCCCCCGCGGGGACCGAGGACCGCGCGTTTGCAAGGATGCTGGCGTAATGGTCACCAGCGACCCGTCTTGAAACACGGACCAAGGAGTCAAGCATTAGGGCGAGTGTTTGGGTGTGAAACCCGCACGCGAAATGAAAGTGAACGCAGGTGGGAGCCTCGGCGCACCATCGACCGATCCTGATGTCCTCGGATGGATTTGAGTAAGAGCCTTAACGCTTGGACCCGAAAGATGGTGAACTATGCTTGTGTAGGGTGAAGCCAGAGGAAACTCTGGTGGAGGCTCGCAGCGGTTCTGACGTGCAAATCGATCGTCAAACATGAGCATGGGGGCGAAAGACTAATCGAACCATCTAGTAGCTGGTTACCGCCGAAGTTTCCCTCAGGATAGCAGTGTTGTTTTCAGTTTTATGAGGTAAAGCGAATGATTAGGGACCCGGGGGCGCTATCTAGCCTTCATCCATTCTCAAACTTTAAATATGTAAGAAGCCCTTGTTGCTTAGT

>seqLanspora dorisauae NTOU6104 RPB2
GCTATTCCGTGGCGTGATCAAGCGGATGACCAATGATATCGTCAGTCAGCTGCGGCGCTGCATCGATATGGGTAGAAACTTTGACCTTCGTGTCGCCGTCCGCCACCAGACTGTAAGCACCGCCCTCAAGTACTCGCTTGCCACCGGCAACTGGGGCGAGCAAAAGAAGGCCATGCAGTCGACGGCTGGCGTGTCCCAGGTCCTGAACCGCTACACGTTCGCTTCGACGCTCTCTCACTTGCGGAGGACAAATACCCCTATCGGCCGGGACGGCAAGATTGCAAAGCCCCGCCAGCTGCACAACACGCACTGGGGTCTGGTCTGTCCAGCCGAGACCCCCGAGGGCCAGGCCTGTGGTCTTGTCAAGAACTTATCGCTCATGTGCTATGTCAGCGTCGGCACGCCGGCGGAGCCGCTCATGGATTTCCTGGTGTCGCAAGGCATGGAGGTCCTGGAGGAGTATGAACCACTGCGCTTCCCGAACGCCACTAAAGTATTCGTCAACGGGACCTGGGTCGGTGTCCACCAAGAATCCAAGAACCTCGCATCCACGATTGGTGATCTTCGGCGGAACGGCGTAATCCAGTCGGAGGTCTCTCTCGTCCGGGATATTCGTGATCGTGAGTACAAGATTTTCTCTGATGCTGGCCGAGTGATGCGGCCGCTGTATGCCATTGAGCAAAGCGACGAGAAGTCCGACGAGCGAGGCACACTTATTCTGAAACGGGAGCACATGAGAAAGCTGCAAGCCGACGCGGAAAGGCACCCTATGGATCCTGACTACTTCGGCTGGGATGGCATCTCCAGGGCCGGTGCCATCGAATATTTGGACGCTGAAGAGGAGGAGACGGCCATGATCTGCATGACTCCCGATGATCTGGAGGCCTTCCAGCACATGAGGGGAGGCTCCGCCCCCGAGGAAGACGAGATCAAGCCCGGTCCAAATGAGCGCCTGAAGACCAAGATTAACCCCACAACGCACATGTACACCCACTGCGAGATTCATCCGAGCATGCTTTTGGGCATTTGCGCCAGCATCATCCCCTTCCCGGATCATAATCAGGTATGTCGACGCCGAAATGCCATCCATGGGCTTACCAAGCACCC

seqLanspora dorisauae NTOU6104 TEF1
CCGACTGCGCTATTCTCATCATCGCTGCCGGTACTGGTGAGTTCGAGGCCGGTATCTCCAAGGATGGCCAGACTCGTGAGCACGCTCTGCTCGCCTACACCCTGGGTGTCAAGCAGCTCATCGTCGCCATCAACAAGATGGACACCGCCAAGTGGGCTGAGGCTCGTTACAACGAGATCATCAAGGAGACCTCCAACTTCATCAAGAAGGTCGGCTACAACCCCAAGCAGGTTGCCTTCGTCCCCATCTCGGGCTTCAACGGCGACAACATGCTCTCGCCCTCCACCAACTGCCCCTGGTACAAGGGTTGGTCCAAGGAGACCAAGGGTGGCTCCTCCTCCGGCAAGACCCTCCTCGAGGCCATCGATGCCATCGAGCCCCCCAAGCGTCCCACCGACAAGCCCCTCCGCCTGCCCCTCCAGGATGTCTACAAGATCGGCGGTATTGGCACTGTTCCCGTCGGCCGTATCGAGACTGGTGTCCTGAAGCCCGGTATGGTCGTTACCTTCGCCCCCTCCAACGTCACCACTGAAGTCAAGTCCGTCGAGATGCACCACGAGCAGCTCGCCGAGGGTGTTCCCGGCGACAACGTCGGCTTCAACGTCAAGAACGTCTCCGTCAAGGAGATCCGTCGTGGCAACGTTGCCGGTGACTCCAAGAACGACCCCCCTGCTGGCTCCGCTTCCTTCACTGCCCAGGTCATCGTTCTCAACCACCCCGGTCAGGTTGGTGCTGGCTACGCTCCCGTTCTGGACTGCCACACCGCCCACATCGCCTGCAAGTTCTCCGAGATCCAGGAGAAGATCGACCGCCGTACCGGCAAGTCTGTCGAGAGCAACCCCAAGTTCATCAAGTCTGGTGACGCTGCCATCGTCAAGATGATTCCGTCCAAGCCGATGTGCGTTGAGGCTTTCACTGACTACCCTCC
